# Supplementary material for: Palmitate impairs circadian transcriptomics in muscle cells through histone modification of enhancers
Source: Life Sci Alliance. 2022 Oct 27;6(1):e202201598. doi: 10.26508/lsa.202201598 (PMC9614702; doi:10.26508/lsa.202201598)
Supplement: Supplementary file 1 [file LSA-2022-01598_Supplemental_Data_1.xlsx]

## Sheet: RNAseq DE
ENSEMBL	SYMBOL	Description	logFC	CI.L	CI.R	AveExpr	t	P.Value	adj.P.Val	B
ENSG00000000003	TSPAN6	tetraspanin 6	-0.00925033	-0.0971299	0.0786293	5.19035	-0.209074	0.834855	0.935295	-6.28819
ENSG00000000419	DPM1	dolichyl-phosphate mannosyltransferase subunit 1, catalytic	0.0521657	-0.032558	0.13689	5.27546	1.22296	0.224487	0.531622	-5.5842
ENSG00000000457	SCYL3	SCY1 like pseudokinase 3	0.0681116	-0.024897	0.16112	3.64409	1.45455	0.149216	0.433327	-5.28698
ENSG00000000460	C1orf112	chromosome 1 open reading frame 112	-0.0757806	-0.265189	0.113628	2.07773	-0.794675	0.428859	0.714003	-6.0018
ENSG00000000971	CFH	complement factor H	-0.09773	-0.203909	0.00844908	6.56173	-1.82818	0.0707812	0.305552	-4.70504
ENSG00000001036	FUCA2	alpha-L-fucosidase 2	-0.00551182	-0.0624819	0.0514583	6.09796	-0.192167	0.848037	0.940744	-6.29151
ENSG00000001084	GCLC	glutamate-cysteine ligase catalytic subunit	0.232169	0.115383	0.348955	4.41215	3.94862	0.000154264	0.00863295	0.712736
ENSG00000001167	NFYA	nuclear transcription factor Y subunit alpha	0.128973	0.0264083	0.231538	4.02448	2.49765	0.0142892	0.132894	-3.36132
ENSG00000001460	STPG1	sperm tail PG-rich repeat containing 1	-0.0176997	-0.118937	0.0835375	3.27494	-0.347261	0.729193	0.887573	-6.25063
ENSG00000001461	NIPAL3	NIPA like domain containing 3	0.0072275	-0.105106	0.119561	6.92843	0.127794	0.898592	0.962241	-6.30158
ENSG00000001497	LAS1L	LAS1 like ribosome biogenesis factor	-0.0144028	-0.109038	0.0802326	4.14222	-0.30229	0.763117	0.903341	-6.2649
ENSG00000001561	ENPP4	ectonucleotide pyrophosphatase/phosphodiesterase 4	0.105375	-0.0190052	0.229756	4.41982	1.68274	0.0958354	0.350144	-4.94637
ENSG00000001617	SEMA3F	semaphorin 3F	0.0521019	-0.120128	0.224331	2.9657	0.600864	0.549416	0.78648	-6.13335
ENSG00000001629	ANKIB1	ankyrin repeat and IBR domain containing 1	0.024466	-0.0216649	0.0705969	6.80372	1.05342	0.294923	0.6019	-5.77021
ENSG00000001630	CYP51A1	cytochrome P450 family 51 subfamily A member 1	0.131191	-0.0378172	0.3002	3.50306	1.5418	0.126575	0.398639	-5.16229
ENSG00000001631	KRIT1	KRIT1 ankyrin repeat containing	0.016055	-0.0516191	0.083729	5.38285	0.471215	0.638609	0.841096	-6.2011
ENSG00000002016	RAD52	RAD52 homolog, DNA repair protein	0.0258528	-0.0705214	0.122227	3.43073	0.532816	0.595453	0.816268	-6.17094
ENSG00000002330	BAD	BCL2 associated agonist of cell death	-0.139395	-0.403788	0.124997	4.81166	-1.0472	0.297765	0.604352	-5.77652
ENSG00000002549	LAP3	leucine aminopeptidase 3	-0.0410858	-0.117992	0.0358202	6.26763	-1.06111	0.291431	0.598725	-5.76235
ENSG00000002586	CD99	CD99 molecule (Xg blood group)	-0.0885923	-0.146057	-0.0311275	8.51533	-3.06214	0.00288566	0.0538912	-1.95087
ENSG00000002587	HS3ST1	heparan sulfate-glucosamine 3-sulfotransferase 1	-0.0485919	-0.673045	0.575861	-1.73772	-0.154559	0.877509	0.953394	-6.29788
ENSG00000002822	MAD1L1	mitotic arrest deficient 1 like 1	-0.109622	-0.209639	-0.00960396	4.42932	-2.17696	0.0320578	0.204265	-4.05167
ENSG00000002834	LASP1	LIM and SH3 protein 1	0.0116785	-0.0678675	0.0912245	7.24132	0.291608	0.771247	0.90726	-6.268
ENSG00000002919	SNX11	sorting nexin 11	0.0021123	-0.0740712	0.0782958	4.34841	0.0550713	0.956202	0.983908	-6.30808
ENSG00000003056	M6PR	mannose-6-phosphate receptor, cation dependent	-0.0162835	-0.0864507	0.0538838	6.03164	-0.460939	0.645936	0.846124	-6.20578
ENSG00000003096	KLHL13	kelch like family member 13	-0.195756	-0.435133	0.0436201	2.70448	-1.6243	0.107753	0.371514	-5.03806
ENSG00000003137	CYP26B1	cytochrome P450 family 26 subfamily B member 1	-0.0557804	-0.548931	0.43737	0.642279	-0.224664	0.822742	0.930426	-6.28489
ENSG00000003249	DBNDD1	dysbindin domain containing 1	0.00749688	-0.331065	0.346058	2.31842	0.0439819	0.965015	0.987335	-6.30862
ENSG00000003393	ALS2	alsin Rho guanine nucleotide exchange factor ALS2	0.0577523	0.0068028	0.108702	6.02014	2.25144	0.0267518	0.185695	-3.89884
ENSG00000003400	CASP10	caspase 10	-0.140841	-0.418467	0.136786	0.991252	-1.00762	0.316294	0.621596	-5.81583
ENSG00000003402	CFLAR	CASP8 and FADD like apoptosis regulator	0.0829566	0.0224731	0.14344	6.16936	2.72424	0.00772065	0.0938565	-2.82414
ENSG00000003436	TFPI	tissue factor pathway inhibitor	0.0433205	-0.0285975	0.115238	7.05875	1.19643	0.234621	0.542778	-5.61508
ENSG00000003509	NDUFAF7	NADH:ubiquinone oxidoreductase complex assembly factor 7	0.146798	0.0337124	0.259883	4.05379	2.57836	0.0115236	0.118661	-3.17456
ENSG00000003756	RBM5	RNA binding motif protein 5	-0.0180306	-0.0719835	0.0359223	6.20242	-0.663784	0.508498	0.761996	-6.09461
ENSG00000003987	MTMR7	myotubularin related protein 7	0.310417	-0.0860266	0.70686	-0.0775978	1.55523	0.123344	0.394278	-5.14248
ENSG00000004059	ARF5	ADP ribosylation factor 5	-0.10855	-0.187944	-0.0291566	5.79754	-2.71566	0.00790785	0.095064	-2.84519
ENSG00000004139	SARM1	sterile alpha and TIR motif containing 1	0.0309429	-0.178704	0.24059	1.62532	0.293159	0.770064	0.906527	-6.26755
ENSG00000004142	POLDIP2	DNA polymerase delta interacting protein 2	-0.0605501	-0.116548	-0.00455253	6.30526	-2.14771	0.0343796	0.210807	-4.11043
ENSG00000004399	PLXND1	plexin D1	0.0288935	-0.0939706	0.151758	6.6606	0.467095	0.641542	0.84322	-6.20299
ENSG00000004455	AK2	adenylate kinase 2	-0.00120283	-0.0637243	0.0613187	6.28888	-0.0382124	0.969602	0.989167	-6.30885
ENSG00000004478	FKBP4	FKBP prolyl isomerase 4	0.00408597	-0.0595025	0.0676744	5.49342	0.127628	0.898723	0.962241	-6.3016
ENSG00000004487	KDM1A	lysine demethylase 1A	-0.0524461	-0.0947977	-0.0100945	6.37371	-2.45966	0.0157864	0.140379	-3.44745
ENSG00000004534	RBM6	RNA binding motif protein 6	0.0433976	-0.0414004	0.128196	5.1402	1.01651	0.312068	0.617956	-5.80713
ENSG00000004660	CAMKK1	calcium/calmodulin dependent protein kinase kinase 1	-0.0129229	-0.173956	0.14811	3.64258	-0.159395	0.873709	0.950619	-6.29714
ENSG00000004700	RECQL	RecQ like helicase	-0.0090351	-0.10121	0.0831393	6.38527	-0.194695	0.846064	0.940333	-6.29103
ENSG00000004766	VPS50	VPS50 subunit of EARP/GARPII complex	0.0289043	-0.052237	0.110046	5.23838	0.707541	0.481029	0.745204	-6.06542
ENSG00000004776	HSPB6	heat shock protein family B (small) member 6	-0.254718	-0.802031	0.292595	1.61995	-0.924388	0.357716	0.658281	-5.89366
ENSG00000004777	ARHGAP33	Rho GTPase activating protein 33	0.0245138	-0.593586	0.642614	-1.00595	0.0787741	0.937384	0.976745	-6.30653
ENSG00000004779	NDUFAB1	NADH:ubiquinone oxidoreductase subunit AB1	-0.120188	-0.201106	-0.039269	5.78051	-2.95014	0.00403311	0.0661145	-2.24963
ENSG00000004799	PDK4	pyruvate dehydrogenase kinase 4	2.21024	1.85416	2.56632	4.20383	12.3289	3.74605e-21	3.03973e-17	36.5298
ENSG00000004838	ZMYND10	zinc finger MYND-type containing 10	-0.916553	-1.46388	-0.369224	-0.439856	-3.32613	0.00126884	0.0334831	-1.2116
ENSG00000004848	ARX	aristaless related homeobox	-0.600708	-1.24829	0.0468703	-1.38004	-1.84248	0.0686446	0.301253	-4.68032
ENSG00000004864	SLC25A13	solute carrier family 25 member 13	-0.0092103	-0.10906	0.0906396	3.61368	-0.183213	0.855036	0.943169	-6.29315
ENSG00000004866	ST7	suppression of tumorigenicity 7	0.050748	-0.046851	0.148347	3.85779	1.03277	0.304433	0.611236	-5.79102
ENSG00000004897	CDC27	cell division cycle 27	0.0572929	-0.000606272	0.115192	7.029	1.96544	0.0523966	0.261117	-4.46034
ENSG00000004961	HCCS	holocytochrome c synthase	0.0023275	-0.0774267	0.0820817	4.614	0.0579652	0.953903	0.982587	-6.30792
ENSG00000004975	DVL2	dishevelled segment polarity protein 2	0.004178	-0.070966	0.079322	5.20347	0.110435	0.912307	0.967212	-6.3036
ENSG00000005007	UPF1	UPF1 RNA helicase and ATPase	0.0294125	-0.0692799	0.128105	5.66177	0.591941	0.55535	0.790525	-6.13853
ENSG00000005020	SKAP2	src kinase associated phosphoprotein 2	0.0103452	-0.0754095	0.0961	4.98339	0.239615	0.811165	0.926352	-6.28149
ENSG00000005022	SLC25A5	solute carrier family 25 member 5	-0.0507592	-0.111995	0.0104766	6.60413	-1.64642	0.103109	0.36409	-5.00371
ENSG00000005059	MCUB	mitochondrial calcium uniporter dominant negative subunit beta	-0.104373	-0.188697	-0.0200493	4.64778	-2.45849	0.0158344	0.140517	-3.45007
ENSG00000005073	HOXA11	homeobox A11	0.0360769	-0.119399	0.191553	3.23617	0.46089	0.645971	0.846124	-6.2058
ENSG00000005075	POLR2J	RNA polymerase II subunit J	-0.127417	-0.215061	-0.0397735	4.63274	-2.88761	0.00484417	0.0731437	-2.41246
ENSG00000005100	DHX33	DEAH-box helicase 33	0.185527	0.0490154	0.322038	3.28011	2.69941	0.00827405	0.0976579	-2.88494
ENSG00000005156	LIG3	DNA ligase 3	-0.046316	-0.125212	0.0325796	4.37545	-1.16603	0.246634	0.555706	-5.64966
ENSG00000005175	RPAP3	RNA polymerase II associated protein 3	0.0467064	-0.0375632	0.130976	4.73361	1.10087	0.273841	0.583016	-5.72086
ENSG00000005189	REXO5	RNA exonuclease 5	-0.0652673	-0.218087	0.0875521	2.38432	-0.848297	0.398487	0.694037	-5.95904
ENSG00000005194	CIAPIN1	cytokine induced apoptosis inhibitor 1	-0.016604	-0.079071	0.045863	5.3653	-0.52795	0.598813	0.817686	-6.17346
ENSG00000005206	SPPL2B	signal peptide peptidase like 2B	-0.084638	-0.226835	0.0575588	4.00098	-1.18224	0.240173	0.548703	-5.63132
ENSG00000005238	FAM214B	family with sequence similarity 214 member B	-0.0911357	-0.173407	-0.0088643	6.1024	-2.20024	0.0303083	0.197778	-4.00439
ENSG00000005243	COPZ2	COPI coat complex subunit zeta 2	-0.125582	-0.200996	-0.0501669	6.61853	-3.30751	0.00134655	0.0345232	-1.26533
ENSG00000005249	PRKAR2B	protein kinase cAMP-dependent type II regulatory subunit beta	0.307603	-0.286367	0.901574	-1.09027	1.02863	0.306368	0.613406	-5.79515
ENSG00000005302	MSL3	MSL complex subunit 3	-0.0304105	-0.0985952	0.0377742	4.46498	-0.885865	0.378013	0.6766	-5.92745
ENSG00000005339	CREBBP	CREB binding protein	0.154126	-0.0273545	0.335606	4.41077	1.68685	0.0950393	0.348839	-4.9398
ENSG00000005379	TSPOAP1	TSPO associated protein 1	0.38903	0.0180127	0.760048	0.722183	2.08267	0.0400727	0.227233	-4.23853
ENSG00000005381	MPO	myeloperoxidase	0.451413	-0.173017	1.07584	-1.72723	1.43589	0.154444	0.441106	-5.31275
ENSG00000005436	GCFC2	GC-rich sequence DNA-binding factor 2	0.0908564	-0.00848676	0.190199	4.0562	1.81655	0.0725603	0.310298	-4.72502
ENSG00000005448	WDR54	WD repeat domain 54	-0.185637	-0.30988	-0.0613929	3.4518	-2.9677	0.00382895	0.0637988	-2.20338
ENSG00000005469	CROT	carnitine O-octanoyltransferase	-0.085243	-0.164838	-0.00564839	4.80807	-2.12719	0.0360951	0.216557	-4.15123
ENSG00000005483	KMT2E	lysine methyltransferase 2E (inactive)	0.0764555	-0.0327822	0.185693	4.87579	1.39017	0.167851	0.459956	-5.37456
ENSG00000005486	RHBDD2	rhomboid domain containing 2	0.0603026	-0.0183114	0.138917	4.85369	1.52359	0.131061	0.406304	-5.18889
ENSG00000005513	SOX8	SRY-box transcription factor 8	-0.48788	-0.678722	-0.297038	3.12171	-5.07773	2.00164e-06	0.000389981	4.7513
ENSG00000005700	IBTK	inhibitor of Bruton tyrosine kinase	0.106939	0.0305254	0.183352	7.30096	2.77969	0.00660449	0.0872126	-2.68665
ENSG00000005801	ZNF195	zinc finger protein 195	0.120749	-0.0237618	0.26526	3.73048	1.65964	0.100411	0.359625	-4.98297
ENSG00000005810	MYCBP2	MYC binding protein 2	0.0883767	-0.0115484	0.188302	7.07402	1.75669	0.0823175	0.328645	-4.82601
ENSG00000005812	FBXL3	F-box and leucine rich repeat protein 3	0.027777	-0.0443596	0.0999136	5.99241	0.764823	0.446345	0.726135	-6.02442
ENSG00000005882	PDK2	pyruvate dehydrogenase kinase 2	-0.0514985	-0.133534	0.030537	4.64495	-1.24688	0.215626	0.521657	-5.55579
ENSG00000005884	ITGA3	integrin subunit alpha 3	0.175742	0.0189852	0.332499	7.1228	2.22679	0.0284154	0.19168	-3.94992
ENSG00000005889	ZFX	zinc finger protein X-linked	0.0441671	-0.0113851	0.0997193	6.05965	1.57917	0.117749	0.387425	-5.10677
ENSG00000005893	LAMP2	lysosomal associated membrane protein 2	0.00739577	-0.0468895	0.061681	8.0071	0.270603	0.787306	0.914813	-6.27377
ENSG00000006007	GDE1	glycerophosphodiester phosphodiesterase 1	-0.0223969	-0.0807462	0.0359525	6.48707	-0.762398	0.447784	0.727034	-6.02622
ENSG00000006015	REX1BD	required for excision 1-B domain containing	-0.164219	-0.332577	0.0041398	4.60132	-1.9374	0.0557818	0.270153	-4.51166
ENSG00000006016	CRLF1	cytokine receptor like factor 1	-0.195146	-0.316526	-0.0737655	8.5745	-3.19332	0.00192921	0.0427872	-1.58958
ENSG00000006025	OSBPL7	oxysterol binding protein like 7	-0.00625058	-0.206505	0.194004	1.91244	-0.0619968	0.950701	0.982017	-6.30769
ENSG00000006042	TMEM98	transmembrane protein 98	-0.0421569	-0.0984038	0.01409	6.19755	-1.48868	0.140011	0.419542	-5.23903
ENSG00000006062	MAP3K14	mitogen-activated protein kinase kinase kinase 14	-0.0525387	-0.173389	0.0683119	2.93145	-0.863498	0.390122	0.687144	-5.94642
ENSG00000006118	TMEM132A	transmembrane protein 132A	-0.113667	-0.248945	0.0216123	5.69117	-1.66891	0.0985538	0.355989	-4.96834
ENSG00000006125	AP2B1	adaptor related protein complex 2 subunit beta 1	0.00142604	-0.0700747	0.0729267	6.89976	0.0396142	0.968487	0.988736	-6.3088
ENSG00000006194	ZNF263	zinc finger protein 263	0.0159726	-0.0531063	0.0850515	4.96461	0.459262	0.647135	0.846418	-6.20653
ENSG00000006282	SPATA20	spermatogenesis associated 20	-0.0819764	-0.157725	-0.0062283	6.0053	-2.14955	0.0342295	0.210341	-4.10676
ENSG00000006327	TNFRSF12A	TNF receptor superfamily member 12A	-0.0772989	-0.194872	0.040274	7.18089	-1.30586	0.194874	0.496096	-5.48348
ENSG00000006432	MAP3K9	mitogen-activated protein kinase kinase kinase 9	0.0258127	-0.400982	0.452607	0.205037	0.120128	0.904645	0.964536	-6.30251
ENSG00000006451	RALA	RAS like proto-oncogene A	0.00576373	-0.0795382	0.0910656	6.57115	0.134207	0.893534	0.960446	-6.30076
ENSG00000006453	BAIAP2L1	BAR/IMD domain containing adaptor protein 2 like 1	0.0308291	-0.106823	0.168481	2.64558	0.444846	0.657482	0.851364	-6.21289
ENSG00000006459	KDM7A	lysine demethylase 7A	0.0859661	-0.00315661	0.175089	4.72993	1.91589	0.0585023	0.27745	-4.55057
ENSG00000006468	ETV1	ETS variant transcription factor 1	-0.266135	-0.408988	-0.123282	4.03161	-3.70035	0.000367393	0.0152492	-0.0837492
ENSG00000006530	AGK	acylglycerol kinase	0.0392174	-0.0372811	0.115716	4.10416	1.01826	0.311242	0.616997	-5.80541
ENSG00000006534	ALDH3B1	aldehyde dehydrogenase 3 family member B1	-0.0351331	-0.136076	0.0658098	5.22846	-0.691308	0.491123	0.751644	-6.07646
ENSG00000006576	PHTF2	putative homeodomain transcription factor 2	0.0187641	-0.0560953	0.0936236	5.96057	0.497866	0.619773	0.830303	-6.18851
ENSG00000006606	CCL26	C-C motif chemokine ligand 26	0.0684353	-0.130602	0.267473	1.18321	0.682931	0.496377	0.754927	-6.08206
ENSG00000006607	FARP2	FERM, ARH/RhoGEF and pleckstrin domain protein 2	-0.0400784	-0.0990336	0.0188767	5.19336	-1.35027	0.180262	0.477627	-5.42692
ENSG00000006625	GGCT	gamma-glutamylcyclotransferase	-0.0169321	-0.116136	0.0822717	3.37861	-0.339012	0.735378	0.890232	-6.25339
ENSG00000006634	DBF4	DBF4 zinc finger	-0.0302171	-0.20394	0.143506	2.455	-0.345482	0.730525	0.888072	-6.25123
ENSG00000006638	TBXA2R	thromboxane A2 receptor	-0.204091	-0.553274	0.145091	1.06839	-1.16092	0.248695	0.557621	-5.65538
ENSG00000006652	IFRD1	interferon related developmental regulator 1	0.164817	0.0522617	0.277371	5.88113	2.90849	0.00455797	0.070774	-2.3584
ENSG00000006695	COX10	cytochrome c oxidase assembly factor heme A:farnesyltransferase COX10	0.0914932	-0.0308382	0.213824	3.15602	1.48553	0.140841	0.421174	-5.2435
ENSG00000006704	GTF2IRD1	GTF2I repeat domain containing 1	-0.077651	-0.182968	0.0276661	4.32831	-1.46446	0.146495	0.429456	-5.27316
ENSG00000006712	PAF1	PAF1 homolog, Paf1/RNA polymerase II complex component	-0.0209315	-0.0902045	0.0483416	5.50999	-0.600159	0.549884	0.786685	-6.13376
ENSG00000006715	VPS41	VPS41 subunit of HOPS complex	-0.0286589	-0.0976185	0.0403008	6.78837	-0.825457	0.411259	0.702028	-5.97759
ENSG00000006740	ARHGAP44	Rho GTPase activating protein 44	-0.0547334	-0.231083	0.121616	2.79345	-0.616465	0.539119	0.780726	-6.1241
ENSG00000006744	ELAC2	elaC ribonuclease Z 2	-0.0740918	-0.13315	-0.0150334	6.03566	-2.49184	0.0145098	0.133947	-3.37458
ENSG00000006747	SCIN	scinderin	-0.188569	-0.808397	0.431259	-0.0658709	-0.604269	0.54716	0.785573	-6.13135
ENSG00000006756	ARSD	arylsulfatase D	0.00975473	-0.0847768	0.104286	3.87836	0.20496	0.838059	0.936875	-6.28902
ENSG00000006757	PNPLA4	patatin like phospholipase domain containing 4	-0.129099	-0.310498	0.0523004	2.59892	-1.41357	0.160882	0.450846	-5.34316
ENSG00000006788	MYH13	myosin heavy chain 13	0.114934	-0.377593	0.60746	-0.272653	0.463498	0.644108	0.844774	-6.20462
ENSG00000006831	ADIPOR2	adiponectin receptor 2	0.115381	0.0577114	0.17305	5.70865	3.97392	0.000140931	0.00805342	0.795972
ENSG00000006837	CDKL3	cyclin dependent kinase like 3	0.143003	-0.293161	0.579166	0.259968	0.651217	0.516539	0.767292	-6.10265
ENSG00000007047	MARK4	microtubule affinity regulating kinase 4	-0.0519151	-0.184563	0.080733	4.20715	-0.777363	0.43895	0.721173	-6.01502
ENSG00000007080	CCDC124	coiled-coil domain containing 124	-0.024348	-0.184665	0.135969	4.44423	-0.301657	0.763598	0.90358	-6.26508
ENSG00000007168	PAFAH1B1	platelet activating factor acetylhydrolase 1b regulatory subunit 1	0.0117062	-0.031672	0.0550844	7.58109	0.536015	0.593249	0.814676	-6.16928
ENSG00000007202	KIAA0100	KIAA0100	-0.0272282	-0.0688698	0.0144134	7.89023	-1.29874	0.197297	0.49969	-5.49238
ENSG00000007237	GAS7	growth arrest specific 7	-0.340445	-0.527396	-0.153495	3.93605	-3.61704	0.000487693	0.0180922	-0.342625
ENSG00000007255	TRAPPC6A	trafficking protein particle complex 6A	-0.0614862	-0.290362	0.167389	2.97648	-0.533591	0.594918	0.815795	-6.17054
ENSG00000007314	SCN4A	sodium voltage-gated channel alpha subunit 4	-0.253754	-0.437784	-0.0697237	3.2884	-2.73876	0.00741274	0.0916233	-2.78835
ENSG00000007341	ST7L	suppression of tumorigenicity 7 like	-0.0802623	-0.172855	0.0123306	3.78702	-1.72173	0.0884984	0.337486	-4.88351
ENSG00000007376	RPUSD1	RNA pseudouridine synthase domain containing 1	-0.0771203	-0.248115	0.0938741	4.02312	-0.895814	0.372703	0.671545	-5.91886
ENSG00000007384	RHBDF1	rhomboid 5 homolog 1	-0.167651	-0.27007	-0.0652322	5.77496	-3.2513	0.00160893	0.0383426	-1.42605
ENSG00000007392	LUC7L	LUC7 like	0.0415118	-0.031088	0.114112	4.80711	1.13571	0.259045	0.568716	-5.68329
ENSG00000007516	BAIAP3	BAI1 associated protein 3	-0.17571	-0.835892	0.484472	-1.20588	-0.528645	0.598332	0.817574	-6.1731
ENSG00000007520	TSR3	TSR3 ribosome maturation factor	-0.149611	-0.275495	-0.0237268	5.02882	-2.3606	0.020369	0.161253	-3.66657
ENSG00000007541	PIGQ	phosphatidylinositol glycan anchor biosynthesis class Q	-0.144829	-0.245182	-0.0444767	4.21828	-2.86654	0.00514951	0.0752218	-2.46665
ENSG00000007545	CRAMP1	cramped chromatin regulator homolog 1	0.0929913	-0.0982388	0.284221	2.35215	0.965866	0.336658	0.639484	-5.85569
ENSG00000007866	TEAD3	TEA domain transcription factor 3	0.143015	0.0192036	0.266827	4.04716	2.29431	0.0240613	0.175659	-3.80879
ENSG00000007923	DNAJC11	DnaJ heat shock protein family (Hsp40) member C11	-0.0382437	-0.120301	0.0438134	4.39272	-0.92571	0.357032	0.657185	-5.89247
ENSG00000007944	MYLIP	myosin regulatory light chain interacting protein	-0.240807	-0.372091	-0.109524	2.62863	-3.64326	0.000446296	0.0172539	-0.26162
ENSG00000007968	E2F2	E2F transcription factor 2	0.197104	-0.490014	0.884222	-1.23822	0.569764	0.570234	0.799156	-6.15109
ENSG00000008018	PSMB1	proteasome 20S subunit beta 1	-0.0218676	-0.0959982	0.0522631	7.12986	-0.585914	0.559376	0.793264	-6.14199
ENSG00000008083	JARID2	jumonji and AT-rich interaction domain containing 2	-0.024799	-0.156575	0.106977	4.08825	-0.373789	0.709426	0.877001	-6.24129
ENSG00000008086	CDKL5	cyclin dependent kinase like 5	0.0940279	-0.0161038	0.20416	3.43124	1.6958	0.0933242	0.345632	-4.92546
ENSG00000008118	CAMK1G	calcium/calmodulin dependent protein kinase IG	-0.574855	-1.18167	0.0319551	-2.6047	-1.88164	0.0630647	0.287736	-4.61168
ENSG00000008128	CDK11A	cyclin dependent kinase 11A	-0.453444	-1.00863	0.101745	-1.24748	-1.62223	0.108195	0.372308	-5.04124
ENSG00000008130	NADK	NAD kinase	0.00279905	-0.0596044	0.0652025	5.38581	0.0890907	0.929205	0.973383	-6.30568
ENSG00000008226	DLEC1	DLEC1 cilia and flagella associated protein	0.222608	-0.414884	0.8601	-1.67079	0.693581	0.489702	0.750248	-6.07493
ENSG00000008256	CYTH3	cytohesin 3	0.0839216	0.0179971	0.149846	6.76599	2.52847	0.0131697	0.127677	-3.29062
ENSG00000008277	ADAM22	ADAM metallopeptidase domain 22	0.217995	-0.461576	0.897565	-1.16724	0.637151	0.525618	0.773033	-6.11147
ENSG00000008282	SYPL1	synaptophysin like 1	0.0842317	0.0246304	0.143833	5.82409	2.80705	0.0061099	0.0837504	-2.61795
ENSG00000008283	CYB561	cytochrome b561	-0.135754	-0.23497	-0.0365378	5.37302	-2.7177	0.00786307	0.0947363	-2.8402
ENSG00000008294	SPAG9	sperm associated antigen 9	-0.00750754	-0.0754652	0.0604501	8.18573	-0.219427	0.826806	0.932275	-6.28602
ENSG00000008300	CELSR3	cadherin EGF LAG seven-pass G-type receptor 3	0.254919	0.0482698	0.461568	1.54541	2.45019	0.0161807	0.14236	-3.46874
ENSG00000008311	AASS	aminoadipate-semialdehyde synthase	-0.13897	-0.267882	-0.0100576	3.80014	-2.1412	0.0349162	0.213028	-4.12342
ENSG00000008323	PLEKHG6	pleckstrin homology and RhoGEF domain containing G6	-0.44793	-1.03948	0.143624	-1.09418	-1.504	0.136027	0.413172	-5.21716
ENSG00000008324	SS18L2	SS18 like 2	-0.0498052	-0.171032	0.0714215	2.99559	-0.816033	0.416601	0.706028	-5.9851
ENSG00000008382	MPND	MPN domain containing	-0.00398884	-0.330164	0.322186	1.52424	-0.02429	0.980674	0.993344	-6.30928
ENSG00000008394	MGST1	microsomal glutathione S-transferase 1	0.204935	0.114107	0.295763	6.63213	4.48154	2.14096e-05	0.00226786	2.54015
ENSG00000008405	CRY1	cryptochrome circadian regulator 1	0.0775288	-0.0370779	0.192136	4.20037	1.34364	0.182387	0.480435	-5.43548
ENSG00000008441	NFIX	nuclear factor I X	0.0290848	-0.171861	0.230031	5.95481	0.287487	0.77439	0.908849	-6.26916
ENSG00000008513	ST3GAL1	ST3 beta-galactoside alpha-2,3-sialyltransferase 1	0.198632	0.0840328	0.313231	5.04513	3.4427	0.000870414	0.0258647	-0.870056
ENSG00000008517	IL32	interleukin 32	-0.099318	-0.234876	0.03624	4.96501	-1.45524	0.149027	0.433277	-5.28603
ENSG00000008710	PKD1	polycystin 1, transient receptor potential channel interacting	0.044311	-0.122818	0.211441	6.82532	0.526611	0.599738	0.817956	-6.17415
ENSG00000008838	MED24	mediator complex subunit 24	-0.0320298	-0.106887	0.0428273	4.97471	-0.84987	0.397616	0.69334	-5.95775
ENSG00000008853	RHOBTB2	Rho related BTB domain containing 2	-0.0140569	-0.104538	0.0764243	4.3184	-0.308576	0.758346	0.900966	-6.26302
ENSG00000008869	HEATR5B	HEAT repeat containing 5B	-0.00558889	-0.0742947	0.0631169	5.0956	-0.161571	0.872	0.950269	-6.2968
ENSG00000008952	SEC62	SEC62 homolog, preprotein translocation factor	0.132783	0.0569275	0.208638	6.77099	3.47685	0.000778159	0.0239181	-0.768271
ENSG00000008988	RPS20	ribosomal protein S20	-0.0705922	-0.145064	0.00387971	9.12562	-1.88276	0.0629107	0.287336	-4.6097
ENSG00000009307	CSDE1	cold shock domain containing E1	-0.0185463	-0.0669069	0.0298142	10.2256	-0.761724	0.448184	0.727169	-6.02672
ENSG00000009335	UBE3C	ubiquitin protein ligase E3C	-0.00356546	-0.0459463	0.0388154	7.35525	-0.1671	0.86766	0.948488	-6.29591
ENSG00000009413	REV3L	REV3 like, DNA directed polymerase zeta catalytic subunit	0.10994	-0.00495643	0.224837	6.77916	1.90055	0.0605093	0.28137	-4.57805
ENSG00000009709	PAX7	paired box 7	0.0483197	-0.286647	0.383287	2.67089	0.286519	0.775129	0.909256	-6.26943
ENSG00000009724	MASP2	mannan binding lectin serine peptidase 2	-0.153463	-0.731012	0.424085	-0.589863	-0.527773	0.598935	0.817709	-6.17355
ENSG00000009780	FAM76A	family with sequence similarity 76 member A	0.00865108	-0.0754756	0.0927778	4.20796	0.204253	0.83861	0.936996	-6.28917
ENSG00000009830	POMT2	protein O-mannosyltransferase 2	-0.006418	-0.0916497	0.0788137	4.14573	-0.149565	0.881437	0.955559	-6.29863
ENSG00000009844	VTA1	vesicle trafficking 1	-0.00227914	-0.0665936	0.0620354	6.27252	-0.0703871	0.944039	0.979384	-6.30714
ENSG00000009954	BAZ1B	bromodomain adjacent to zinc finger domain 1B	0.0252346	-0.0242239	0.074693	6.76834	1.01341	0.313536	0.619043	-5.81017
ENSG00000010017	RANBP9	RAN binding protein 9	0.0419337	-0.0106693	0.0945366	5.97983	1.58337	0.116787	0.38641	-5.10045
ENSG00000010030	ETV7	ETS variant transcription factor 7	0.264199	-0.154693	0.683091	0.439459	1.25274	0.213495	0.518994	-5.54875
ENSG00000010072	SPRTN	SprT-like N-terminal domain	0.0203035	-0.063403	0.10401	3.94961	0.481773	0.631118	0.836348	-6.1962
ENSG00000010165	EEF1AKNMT	eEF1A lysine and N-terminal methyltransferase	0.00602759	-0.0678497	0.0799049	4.76709	0.162055	0.87162	0.950269	-6.29672
ENSG00000010219	DYRK4	dual specificity tyrosine phosphorylation regulated kinase 4	-0.00667824	-0.112867	0.0995109	3.39587	-0.124914	0.900865	0.963091	-6.30193
ENSG00000010244	ZNF207	zinc finger protein 207	0.0276205	-0.0232692	0.0785102	6.82365	1.07803	0.283853	0.592394	-5.74488
ENSG00000010256	UQCRC1	ubiquinol-cytochrome c reductase core protein 1	-0.0584378	-0.120811	0.00393504	6.84913	-1.86093	0.0659664	0.295329	-4.64815
ENSG00000010270	STARD3NL	STARD3 N-terminal like	0.0521342	-0.0295469	0.133815	5.26581	1.26775	0.208106	0.511953	-5.53058
ENSG00000010278	CD9	CD9 molecule	-0.190627	-0.347132	-0.0341213	6.24244	-2.41928	0.01753	0.148387	-3.53774
ENSG00000010292	NCAPD2	non-SMC condensin I complex subunit D2	-0.0373111	-0.148373	0.0737511	5.52303	-0.667272	0.506278	0.760685	-6.09235
ENSG00000010295	IFFO1	intermediate filament family orphan 1	-0.168023	-0.265288	-0.0707571	5.85994	-3.43115	0.000903864	0.0264514	-0.90429
ENSG00000010318	PHF7	PHD finger protein 7	0.0392462	-0.306209	0.384702	1.50018	0.225651	0.821976	0.930304	-6.28467
ENSG00000010322	NISCH	nischarin	-0.0352952	-0.100719	0.0301284	6.50946	-1.07155	0.286742	0.594066	-5.75161
ENSG00000010361	FUZ	fuzzy planar cell polarity protein	-0.18091	-0.293456	-0.068365	3.3473	-3.19276	0.00193253	0.0427872	-1.59112
ENSG00000010379	SLC6A13	solute carrier family 6 member 13	0.0122795	-0.613806	0.638365	-0.933643	0.0389564	0.96901	0.988998	-6.30882
ENSG00000010404	IDS	iduronate 2-sulfatase	0.0401596	-0.0326333	0.112952	6.02701	1.0958	0.276043	0.58515	-5.72624
ENSG00000010438	PRSS3	serine protease 3	-0.352148	-0.746797	0.0425007	1.66544	-1.77233	0.0796683	0.323801	-4.79991
ENSG00000010539	ZNF200	zinc finger protein 200	0.0116207	-0.0905323	0.113774	3.10104	0.22595	0.821744	0.930251	-6.2846
ENSG00000010626	LRRC23	leucine rich repeat containing 23	-0.175552	-0.315577	-0.0355275	2.96697	-2.49019	0.0145728	0.134175	-3.37833
ENSG00000010704	HFE	homeostatic iron regulator	-0.0104551	-0.0846164	0.0637062	4.09463	-0.280016	0.780098	0.911331	-6.27123
ENSG00000010803	SCMH1	Scm polycomb group protein homolog 1	-0.0180755	-0.088805	0.0526539	4.5379	-0.507601	0.612955	0.826835	-6.18373
ENSG00000010810	FYN	FYN proto-oncogene, Src family tyrosine kinase	0.00162483	-0.0424184	0.0456681	7.382	0.0732758	0.941747	0.978589	-6.30694
ENSG00000010818	HIVEP2	HIVEP zinc finger 2	0.120525	0.0284883	0.212562	5.55003	2.60104	0.0108388	0.114761	-3.12117
ENSG00000011007	ELOA	elongin A	0.057654	-0.00694551	0.122254	5.97547	1.77268	0.07961	0.323765	-4.79933
ENSG00000011009	LYPLA2	lysophospholipase 2	0.01616	-0.0695091	0.101829	4.63041	0.37467	0.708773	0.876796	-6.24096
ENSG00000011021	CLCN6	chloride voltage-gated channel 6	0.283853	0.154435	0.413271	3.69615	4.35642	3.44831e-05	0.00317969	2.09755
ENSG00000011028	MRC2	mannose receptor C type 2	-0.0597701	-0.167818	0.0482779	8.69512	-1.09875	0.274762	0.584109	-5.72312
ENSG00000011105	TSPAN9	tetraspanin 9	-0.120215	-0.21845	-0.0219801	6.32402	-2.43066	0.0170219	0.146241	-3.51242
ENSG00000011114	BTBD7	BTB domain containing 7	0.00610149	-0.0514869	0.0636899	5.73059	0.210442	0.833791	0.934954	-6.28791
ENSG00000011132	APBA3	amyloid beta precursor protein binding family A member 3	-0.0214493	-0.177412	0.134514	3.67605	-0.273164	0.785343	0.914085	-6.27309
ENSG00000011143	MKS1	MKS transition zone complex subunit 1	-0.239838	-0.382279	-0.0973972	2.80118	-3.34437	0.00119687	0.0322123	-1.15877
ENSG00000011198	ABHD5	abhydrolase domain containing 5, lysophosphatidic acid acyltransferase	0.0858582	0.00154199	0.170174	5.84144	2.02256	0.0460382	0.243995	-4.35372
ENSG00000011201	ANOS1	anosmin 1	-0.226436	-0.763526	0.310654	0.122597	-0.837393	0.404554	0.698204	-5.96796
ENSG00000011243	AKAP8L	A-kinase anchoring protein 8 like	0.0337545	-0.0391831	0.106692	4.62606	0.919202	0.360407	0.659867	-5.89829
ENSG00000011258	MBTD1	mbt domain containing 1	0.0894766	-0.000927742	0.179881	3.96991	1.96585	0.0523478	0.261038	-4.45958
ENSG00000011260	UTP18	UTP18 small subunit processome component	0.00567554	-0.0570588	0.0684099	4.6463	0.179694	0.85779	0.944557	-6.29378
ENSG00000011275	RNF216	ring finger protein 216	0.0176987	-0.0302225	0.0656199	6.49534	0.733576	0.465083	0.73573	-6.04717
ENSG00000011295	TTC19	tetratricopeptide repeat domain 19	0.0693407	-0.00708051	0.145762	4.94183	1.80221	0.074806	0.314759	-4.74951
ENSG00000011304	PTBP1	polypyrimidine tract binding protein 1	0.0296007	-0.0581679	0.117369	6.32645	0.669876	0.504624	0.75991	-6.09065
ENSG00000011332	DPF1	double PHD fingers 1	0.249971	-0.430094	0.930036	-1.24114	0.730079	0.467208	0.736719	-6.04966
ENSG00000011347	SYT7	synaptotagmin 7	-0.0937572	-0.393537	0.206023	1.19572	-0.621202	0.536012	0.778222	-6.12124
ENSG00000011376	LARS2	leucyl-tRNA synthetase 2, mitochondrial	-0.0109992	-0.0994205	0.0774222	4.40217	-0.247078	0.805402	0.923323	-6.27972
ENSG00000011405	PIK3C2A	phosphatidylinositol-4-phosphate 3-kinase catalytic subunit type 2 alpha	0.186093	0.100024	0.272161	6.48321	4.29453	4.35271e-05	0.00363152	1.88159
ENSG00000011422	PLAUR	plasminogen activator, urokinase receptor	-0.0252396	-0.126637	0.0761576	5.47627	-0.49441	0.622202	0.831602	-6.19018
ENSG00000011426	ANLN	anillin actin binding protein	-0.0390925	-0.306371	0.228186	5.0899	-0.29051	0.772084	0.907784	-6.26831
ENSG00000011451	WIZ	WIZ zinc finger	-0.00661046	-0.166501	0.15328	4.33072	-0.0821183	0.934732	0.976051	-6.30627
ENSG00000011454	RABGAP1	RAB GTPase activating protein 1	-0.00186445	-0.0640819	0.0603531	6.23881	-0.0595208	0.952667	0.982451	-6.30783
ENSG00000011465	DCN	decorin	-0.189729	-0.28761	-0.0918469	9.60384	-3.85001	0.000218655	0.0106563	0.391987
ENSG00000011478	QPCTL	glutaminyl-peptide cyclotransferase like	0.188502	0.0522987	0.324705	3.10542	2.7489	0.00720453	0.0902477	-2.76327
ENSG00000011485	PPP5C	protein phosphatase 5 catalytic subunit	-0.0668398	-0.141267	0.00758756	5.19759	-1.78375	0.0777806	0.32087	-4.78075
ENSG00000011523	CEP68	centrosomal protein 68	0.0116493	-0.0663833	0.0896818	5.42621	0.29652	0.767505	0.905353	-6.26658
ENSG00000011566	MAP4K3	mitogen-activated protein kinase kinase kinase kinase 3	0.154905	0.0843178	0.225493	5.83583	4.35883	3.41707e-05	0.0031689	2.106
ENSG00000011590	ZBTB32	zinc finger and BTB domain containing 32	-0.227992	-0.801966	0.345982	-0.466582	-0.788965	0.432172	0.716271	-6.0062
ENSG00000011638	TMEM159	transmembrane protein 159	-0.0577467	-0.146683	0.0311895	5.20337	-1.28967	0.200415	0.503285	-5.50365
ENSG00000012048	BRCA1	BRCA1 DNA repair associated	0.0318472	-0.130029	0.193724	3.53454	0.390767	0.696878	0.870581	-6.23495
ENSG00000012061	ERCC1	ERCC excision repair 1, endonuclease non-catalytic subunit	-0.0463209	-0.127523	0.0348811	5.87521	-1.13303	0.260163	0.569872	-5.68622
ENSG00000012171	SEMA3B	semaphorin 3B	0.0248202	-0.145521	0.195161	4.11747	0.289413	0.77292	0.908201	-6.26862
ENSG00000012174	MBTPS2	membrane bound transcription factor peptidase, site 2	0.0734233	-0.0612648	0.208111	3.85194	1.08277	0.281757	0.590098	-5.73994
ENSG00000012211	PRICKLE3	prickle planar cell polarity protein 3	0.0117683	-0.16309	0.186627	1.92625	0.133678	0.893951	0.960472	-6.30083
ENSG00000012232	EXTL3	exostosin like glycosyltransferase 3	-0.0318404	-0.0916389	0.0279581	5.79231	-1.05759	0.293025	0.600578	-5.76595
ENSG00000012660	ELOVL5	ELOVL fatty acid elongase 5	0.331274	0.249593	0.412955	6.89363	8.0556	2.84997e-12	3.55786e-09	17.4294
ENSG00000012817	KDM5D	lysine demethylase 5D	0.00152883	-0.0609689	0.0640266	5.64581	0.0485877	0.961354	0.985789	-6.30841
ENSG00000012822	CALCOCO1	calcium binding and coiled-coil domain 1	-0.0161041	-0.0752998	0.0430915	7.12163	-0.540354	0.590266	0.81246	-6.167
ENSG00000012963	UBR7	ubiquitin protein ligase E3 component n-recognin 7	-0.139278	-0.239373	-0.0391828	4.962	-2.76376	0.00690904	0.0886038	-2.72639
ENSG00000012983	MAP4K5	mitogen-activated protein kinase kinase kinase kinase 5	0.0932398	0.026547	0.159932	6.49484	2.77686	0.00665772	0.0873611	-2.69373
ENSG00000013016	EHD3	EH domain containing 3	-0.0515177	-0.133882	0.030847	4.4516	-1.24236	0.21728	0.522949	-5.5612
ENSG00000013275	PSMC4	proteasome 26S subunit, ATPase 4	-0.00111145	-0.0762429	0.07402	6.21705	-0.0293831	0.976623	0.991587	-6.30914
ENSG00000013288	MAN2B2	mannosidase alpha class 2B member 2	-0.0514793	-0.135028	0.0320694	6.29751	-1.22384	0.224156	0.531163	-5.58316
ENSG00000013293	SLC7A14	solute carrier family 7 member 14	0.255029	-0.245212	0.755271	0.648835	1.01261	0.313919	0.619299	-5.81096
ENSG00000013297	CLDN11	claudin 11	-0.263889	-0.4735	-0.0542776	5.35621	-2.50056	0.01418	0.132333	-3.35468
ENSG00000013306	SLC25A39	solute carrier family 25 member 39	-0.0113934	-0.0948117	0.072025	5.84501	-0.271282	0.786785	0.914535	-6.27359
ENSG00000013364	MVP	major vault protein	-0.0492785	-0.118885	0.0203278	7.95233	-1.40618	0.163059	0.453753	-5.35313
ENSG00000013374	NUB1	negative regulator of ubiquitin like proteins 1	0.026489	-0.0303171	0.0832952	5.72018	0.926193	0.356783	0.657084	-5.89204
ENSG00000013375	PGM3	phosphoglucomutase 3	0.0855389	-0.0194353	0.190513	6.78731	1.6185	0.108998	0.373161	-5.04699
ENSG00000013392	RWDD2A	RWD domain containing 2A	0.133233	0.0450193	0.221447	3.64835	2.9999	0.0034793	0.0603265	-2.11801
ENSG00000013441	CLK1	CDC like kinase 1	0.0394899	-0.0521937	0.131174	6.24715	0.855511	0.394503	0.690429	-5.95308
ENSG00000013503	POLR3B	RNA polymerase III subunit B	0.0286291	-0.064053	0.121311	4.24233	0.61354	0.541042	0.781955	-6.12585
ENSG00000013523	ANGEL1	angel homolog 1	-0.0467732	-0.140719	0.0471725	3.94246	-0.988897	0.325322	0.629548	-5.83391
ENSG00000013561	RNF14	ring finger protein 14	-0.0370333	-0.0993018	0.0252353	6.39881	-1.18128	0.240552	0.549152	-5.63241
ENSG00000013563	DNASE1L1	deoxyribonuclease 1 like 1	-0.154501	-0.278687	-0.0303153	4.35562	-2.4711	0.0153213	0.137921	-3.42163
ENSG00000013573	DDX11	DEAD/H-box helicase 11	-0.0816948	-0.196617	0.033227	3.41141	-1.41196	0.161354	0.451484	-5.34534
ENSG00000013583	HEBP1	heme binding protein 1	0.203631	0.0652864	0.341975	3.77796	2.92357	0.0043611	0.0692527	-2.31917
ENSG00000013588	GPRC5A	G protein-coupled receptor class C group 5 member A	0.3849	0.116299	0.653501	3.41988	2.84624	0.00546053	0.0781314	-2.51859
ENSG00000013619	MAMLD1	mastermind like domain containing 1	0.0586158	-0.176766	0.293998	1.56499	0.494621	0.622054	0.831602	-6.19008
ENSG00000013810	TACC3	transforming acidic coiled-coil containing protein 3	0.0011506	-0.248093	0.250394	2.72799	0.00916921	0.992704	0.997332	-6.30952
ENSG00000014123	UFL1	UFM1 specific ligase 1	0.0587178	-0.00972737	0.127163	5.94694	1.70395	0.0917843	0.343376	-4.91233
ENSG00000014138	POLA2	DNA polymerase alpha 2, accessory subunit	-0.129182	-0.272121	0.0137569	3.80216	-1.79507	0.0759441	0.317082	-4.76161
ENSG00000014164	ZC3H3	zinc finger CCCH-type containing 3	0.213516	-0.150701	0.577732	1.97516	1.1644	0.247291	0.556021	-5.65149
ENSG00000014216	CAPN1	calpain 1	-0.0548868	-0.126802	0.0170282	6.78545	-1.51593	0.132985	0.408519	-5.19998
ENSG00000014641	MDH1	malate dehydrogenase 1	-0.0316526	-0.0986751	0.0353698	7.06517	-0.938038	0.350695	0.652522	-5.88134
ENSG00000014824	SLC30A9	solute carrier family 30 member 9	0.0103035	-0.0509694	0.0715765	6.67295	0.334002	0.739143	0.892166	-6.25504
ENSG00000014914	MTMR11	myotubularin related protein 11	-0.168356	-0.276199	-0.0605131	3.9285	-3.10076	0.0025661	0.0500777	-1.84577
ENSG00000014919	COX15	cytochrome c oxidase assembly homolog COX15	-0.0224188	-0.0798553	0.0350178	5.62235	-0.775272	0.440178	0.722165	-6.0166
ENSG00000015133	CCDC88C	coiled-coil domain containing 88C	-0.474268	-1.01627	0.0677333	-0.00978304	-1.73802	0.0855725	0.333595	-4.85685
ENSG00000015153	YAF2	YY1 associated factor 2	0.0580796	-0.0247638	0.140923	4.39328	1.3925	0.167145	0.458607	-5.37144
ENSG00000015171	ZMYND11	zinc finger MYND-type containing 11	0.0237407	-0.0286797	0.076161	6.75509	0.899548	0.370723	0.669612	-5.91561
ENSG00000015475	BID	BH3 interacting domain death agonist	-0.0584422	-0.158516	0.0416318	4.87662	-1.15994	0.249091	0.558202	-5.65648
ENSG00000015479	MATR3	matrin 3	0.137471	-0.0278417	0.302783	2.60761	1.65172	0.102021	0.361822	-4.99542
ENSG00000015532	XYLT2	xylosyltransferase 2	-0.0279721	-0.11713	0.0611857	5.15839	-0.623157	0.534732	0.777411	-6.12006
ENSG00000015676	NUDCD3	NudC domain containing 3	-0.0841143	-0.138202	-0.0300267	6.40516	-3.0889	0.00266057	0.0512414	-1.87816
ENSG00000016391	CHDH	choline dehydrogenase	-0.34902	-0.941679	0.243639	-0.733852	-1.1697	0.245158	0.554442	-5.64552
ENSG00000016402	IL20RA	interleukin 20 receptor subunit alpha	-0.400773	-0.768341	-0.0332053	1.42941	-2.16567	0.0329375	0.207032	-4.07444
ENSG00000016864	GLT8D1	glycosyltransferase 8 domain containing 1	-0.0572018	-0.113708	-0.000695782	6.28928	-2.01069	0.0473019	0.246983	-4.3761
ENSG00000017260	ATP2C1	ATPase secretory pathway Ca2+ transporting 1	0.0713092	0.0273267	0.115292	6.72915	3.2203	0.00177339	0.0408084	-1.51376
ENSG00000017427	IGF1	insulin like growth factor 1	-0.0238053	-0.636337	0.588726	-0.901015	-0.0771927	0.938639	0.977484	-6.30665
ENSG00000017483	SLC38A5	solute carrier family 38 member 5	-0.0715946	-0.444123	0.300934	1.95722	-0.381726	0.70355	0.874455	-6.23836
ENSG00000017797	RALBP1	ralA binding protein 1	0.00936895	-0.039955	0.0586929	6.64446	0.37728	0.706839	0.875738	-6.24001
ENSG00000018189	RUFY3	RUN and FYVE domain containing 3	0.00672582	-0.0587363	0.0721879	6.01747	0.204073	0.83875	0.937018	-6.2892
ENSG00000018236	CNTN1	contactin 1	0.134773	-0.365013	0.634558	-0.369785	0.53561	0.593528	0.814878	-6.16949
ENSG00000018280	SLC11A1	solute carrier family 11 member 1	0.213081	-0.336445	0.762606	-1.4877	0.770171	0.443183	0.724311	-6.02043
ENSG00000018408	WWTR1	WW domain containing transcription regulator 1	0.0159467	-0.0577285	0.089622	7.7562	0.429913	0.66827	0.856663	-6.21927
ENSG00000018510	AGPS	alkylglycerone phosphate synthase	-0.0490659	-0.123767	0.0256355	6.53458	-1.30461	0.195297	0.496861	-5.48505
ENSG00000018610	CXorf56	chromosome X open reading frame 56	-0.0316694	-0.114906	0.0515673	4.4411	-0.755711	0.451764	0.729658	-6.03115
ENSG00000018625	ATP1A2	ATPase Na+/K+ transporting subunit alpha 2	-0.0956769	-0.235876	0.0445223	5.85292	-1.35548	0.178602	0.476107	-5.42017
ENSG00000018699	TTC27	tetratricopeptide repeat domain 27	0.0315017	-0.0512573	0.114261	4.59507	0.756048	0.451563	0.729413	-6.0309
ENSG00000018869	ZNF582	zinc finger protein 582	-0.197761	-0.408528	0.0130065	2.01948	-1.86367	0.0655764	0.294395	-4.64335
ENSG00000019144	PHLDB1	pleckstrin homology like domain family B member 1	-0.0678082	-0.161488	0.0258714	6.79688	-1.4377	0.153931	0.440436	-5.31027
ENSG00000019485	PRDM11	PR/SET domain 11	-0.00474151	-0.131216	0.121733	2.81425	-0.074464	0.940804	0.97812	-6.30685
ENSG00000019549	SNAI2	snail family transcriptional repressor 2	-0.14554	-0.240988	-0.0500924	6.35044	-3.02864	0.00319232	0.0573734	-2.04116
ENSG00000019582	CD74	CD74 molecule	-0.171571	-0.800585	0.457442	-1.2241	-0.541771	0.589293	0.811992	-6.16625
ENSG00000019991	HGF	hepatocyte growth factor	-0.619274	-1.0476	-0.190949	3.30169	-2.87171	0.00507306	0.0748977	-2.4534
ENSG00000019995	ZRANB1	zinc finger RANBP2-type containing 1	0.0718308	-0.000515558	0.144177	5.21864	1.97208	0.0516206	0.258965	-4.44809
ENSG00000020129	NCDN	neurochondrin	-0.0275289	-0.11778	0.0627224	5.73078	-0.605852	0.546113	0.784668	-6.13042
ENSG00000020181	ADGRA2	adhesion G protein-coupled receptor A2	-0.160185	-0.314159	-0.00621215	5.11251	-2.06637	0.0416202	0.232204	-4.27006
ENSG00000020256	ZFP64	ZFP64 zinc finger protein	-0.0207353	-0.118792	0.0773209	4.15443	-0.420017	0.675458	0.860917	-6.22337
ENSG00000020426	MNAT1	MNAT1 component of CDK activating kinase	-0.0623034	-0.156242	0.0316349	4.60062	-1.31735	0.191012	0.492523	-5.46903
ENSG00000020577	SAMD4A	sterile alpha motif domain containing 4A	0.100868	0.0316429	0.170092	6.55974	2.89416	0.00475269	0.0723259	-2.39554
ENSG00000020922	MRE11	MRE11 homolog, double strand break repair nuclease	0.0173313	-0.0680174	0.10268	4.79607	0.403335	0.687643	0.865813	-6.23008
ENSG00000021300	PLEKHB1	pleckstrin homology domain containing B1	0.396792	-0.102873	0.896457	-0.459103	1.5773	0.118178	0.387425	-5.10958
ENSG00000021355	SERPINB1	serpin family B member 1	0.00461736	-0.079737	0.0889717	4.75531	0.108722	0.913661	0.967789	-6.30378
ENSG00000021574	SPAST	spastin	0.0250245	-0.0420995	0.0921486	5.24527	0.740489	0.4609	0.73378	-6.04222
ENSG00000021645	NRXN3	neurexin 3	0.337697	0.0769879	0.598407	1.16795	2.57277	0.0116983	0.119104	-3.18766
ENSG00000021762	OSBPL5	oxysterol binding protein like 5	-0.105895	-0.225048	0.0132579	4.5393	-1.76523	0.0808617	0.325957	-4.81178
ENSG00000021776	AQR	aquarius intron-binding spliceosomal factor	0.0121247	-0.0414971	0.0657465	6.08243	0.449117	0.654409	0.849641	-6.21103
ENSG00000021826	CPS1	carbamoyl-phosphate synthase 1	-0.0171776	-0.110854	0.0764988	4.32128	-0.36422	0.716534	0.881441	-6.24473
ENSG00000022267	FHL1	four and a half LIM domains 1	0.0861216	-0.0322519	0.204495	9.82314	1.44507	0.151855	0.437194	-5.30012
ENSG00000022277	RTF2	replication termination factor 2	-0.0201034	-0.0892824	0.0490756	6.61194	-0.5772	0.565222	0.796544	-6.14693
ENSG00000022567	SLC45A4	solute carrier family 45 member 4	0.0817091	-0.0595042	0.222922	2.54608	1.14928	0.253437	0.562657	-5.66834
ENSG00000022840	RNF10	ring finger protein 10	0.0453508	-0.014098	0.1048	6.61553	1.51521	0.133167	0.408694	-5.20102
ENSG00000022976	ZNF839	zinc finger protein 839	-0.0967056	-0.229753	0.036342	2.38416	-1.4437	0.152241	0.437759	-5.30201
ENSG00000023041	ZDHHC6	zinc finger DHHC-type palmitoyltransferase 6	0.0611619	-0.00719985	0.129524	4.69449	1.77705	0.0788844	0.322798	-4.79202
ENSG00000023171	GRAMD1B	GRAM domain containing 1B	0.0538005	-0.033619	0.14122	4.88216	1.22239	0.224701	0.531973	-5.58487
ENSG00000023191	RNH1	ribonuclease/angiogenin inhibitor 1	-0.106708	-0.222385	0.00896922	8.17847	-1.83223	0.0701708	0.304613	-4.69806
ENSG00000023228	NDUFS1	NADH:ubiquinone oxidoreductase core subunit S1	-0.0051344	-0.0536501	0.0433813	7.33425	-0.210203	0.833977	0.935034	-6.28796
ENSG00000023287	RB1CC1	RB1 inducible coiled-coil 1	0.0933285	0.00256845	0.184089	7.14149	2.04245	0.0439856	0.239786	-4.31595
ENSG00000023318	ERP44	endoplasmic reticulum protein 44	0.08397	0.0250806	0.142859	5.41068	2.83216	0.00568615	0.0802047	-2.55442
ENSG00000023330	ALAS1	5'-aminolevulinate synthase 1	0.0194903	-0.0546264	0.093607	5.48734	0.522317	0.602712	0.820107	-6.17634
ENSG00000023445	BIRC3	baculoviral IAP repeat containing 3	0.71523	0.447587	0.982874	2.22737	5.30787	7.7073e-07	0.000182683	5.6455
ENSG00000023516	AKAP11	A-kinase anchoring protein 11	0.0821991	0.00235852	0.16204	6.30903	2.04491	0.0437367	0.23875	-4.31125
ENSG00000023572	GLRX2	glutaredoxin 2	-0.0013803	-0.0805357	0.0777751	4.83199	-0.0346357	0.972446	0.990015	-6.30898
ENSG00000023608	SNAPC1	small nuclear RNA activating complex polypeptide 1	0.126234	0.0161517	0.236316	4.40817	2.27767	0.0250761	0.179798	-3.84393
ENSG00000023697	DERA	deoxyribose-phosphate aldolase	-0.0481638	-0.130002	0.0336745	5.65999	-1.16895	0.245462	0.554896	-5.64637
ENSG00000023734	STRAP	serine/threonine kinase receptor associated protein	-0.0137782	-0.0628236	0.0352672	7.2301	-0.557987	0.578216	0.805482	-6.15756
ENSG00000023839	ABCC2	ATP binding cassette subfamily C member 2	0.00787305	-0.385582	0.401328	1.8977	0.0397446	0.968383	0.988736	-6.30879
ENSG00000023892	DEF6	DEF6 guanine nucleotide exchange factor	-0.0299192	-0.615174	0.555336	-1.1816	-0.10154	0.919344	0.970154	-6.30452
ENSG00000023902	PLEKHO1	pleckstrin homology domain containing O1	-0.0726122	-0.138925	-0.0062997	6.12325	-2.17493	0.0322145	0.204785	-4.05578
ENSG00000023909	GCLM	glutamate-cysteine ligase modifier subunit	0.382211	0.246623	0.517799	5.60068	5.59903	2.24064e-07	6.6115e-05	6.80525
ENSG00000024048	UBR2	ubiquitin protein ligase E3 component n-recognin 2	0.0290808	-0.0179668	0.0761283	6.38236	1.22772	0.222701	0.529091	-5.57858
ENSG00000024422	EHD2	EH domain containing 2	-0.0260137	-0.242138	0.190111	5.81728	-0.239073	0.811584	0.926367	-6.28162
ENSG00000024526	DEPDC1	DEP domain containing 1	0.00714974	-0.332234	0.346533	2.40497	0.0418437	0.966714	0.98796	-6.30871
ENSG00000024862	CCDC28A	coiled-coil domain containing 28A	0.0511634	-0.075737	0.178064	3.32989	0.800807	0.425319	0.711597	-5.99705
ENSG00000025039	RRAGD	Ras related GTP binding D	-0.0408165	-0.162715	0.0810817	3.39968	-0.665073	0.507677	0.761398	-6.09377
ENSG00000025156	HSF2	heat shock transcription factor 2	0.0499474	-0.0424653	0.14236	4.4743	1.07352	0.28586	0.593341	-5.74956
ENSG00000025293	PHF20	PHD finger protein 20	0.0467489	-0.00665848	0.100156	6.59479	1.73861	0.0854685	0.333595	-4.85588
ENSG00000025423	HSD17B6	hydroxysteroid 17-beta dehydrogenase 6	0.176397	-0.00337264	0.356167	3.53951	1.94897	0.0543624	0.266415	-4.49056
ENSG00000025434	NR1H3	nuclear receptor subfamily 1 group H member 3	0.0316212	-0.427876	0.491118	2.17743	0.136687	0.891579	0.960189	-6.30043
ENSG00000025708	TYMP	thymidine phosphorylase	-0.058011	-0.245896	0.129874	3.48904	-0.613267	0.541222	0.782145	-6.12601
ENSG00000025770	NCAPH2	non-SMC condensin II complex subunit H2	-0.121692	-0.220525	-0.0228594	4.67696	-2.44564	0.0163733	0.143324	-3.47894
ENSG00000025772	TOMM34	translocase of outer mitochondrial membrane 34	0.00743815	-0.0883912	0.103267	5.10866	0.154169	0.877816	0.953553	-6.29794
ENSG00000025796	SEC63	SEC63 homolog, protein translocation regulator	0.211379	0.071872	0.350885	5.31125	3.00952	0.00338068	0.059327	-2.09235
ENSG00000025800	KPNA6	karyopherin subunit alpha 6	0.0479094	0.0068546	0.0889642	7.0031	2.31786	0.0226868	0.170298	-3.75867
ENSG00000026025	VIM	vimentin	-0.0537402	-0.116074	0.00859401	10.859	-1.71239	0.0902118	0.340202	-4.89868
ENSG00000026036	RTEL1-TNFRSF6B	RTEL1-TNFRSF6B readthrough (NMD candidate)	0.184574	-0.173398	0.542545	0.0376801	1.02412	0.308478	0.614947	-5.79962
ENSG00000026103	FAS	Fas cell surface death receptor	0.0733676	-0.0150276	0.161763	5.30937	1.64857	0.102667	0.363274	-5.00035
ENSG00000026297	RNASET2	ribonuclease T2	-0.0938786	-0.247093	0.0593356	3.16892	-1.21702	0.226726	0.533907	-5.59116
ENSG00000026508	CD44	CD44 molecule (Indian blood group)	0.0781326	-0.0166378	0.172903	8.76576	1.63754	0.104954	0.367328	-5.01756
ENSG00000026559	KCNG1	potassium voltage-gated channel modifier subfamily G member 1	-0.26258	-0.720811	0.195652	1.79864	-1.13817	0.258021	0.567839	-5.68059
ENSG00000026652	AGPAT4	1-acylglycerol-3-phosphate O-acyltransferase 4	0.212923	0.0604433	0.365402	3.78806	2.77358	0.00671972	0.0878498	-2.7019
ENSG00000026950	BTN3A1	butyrophilin subfamily 3 member A1	-0.0191599	-0.1104	0.0720806	4.40463	-0.417097	0.677585	0.861797	-6.22456
ENSG00000027001	MIPEP	mitochondrial intermediate peptidase	-0.131768	-0.219374	-0.0441609	4.35012	-2.98746	0.00361071	0.0616175	-2.15108
ENSG00000027075	PRKCH	protein kinase C eta	-0.0481777	-0.383202	0.286846	1.80598	-0.285628	0.775809	0.909594	-6.26968
ENSG00000027697	IFNGR1	interferon gamma receptor 1	-0.00134542	-0.0813319	0.0786411	5.7505	-0.0334097	0.973421	0.990375	-6.30902
ENSG00000027847	B4GALT7	beta-1,4-galactosyltransferase 7	-0.0942984	-0.185142	-0.0034547	4.84556	-2.06177	0.0420664	0.233512	-4.27892
ENSG00000028116	VRK2	VRK serine/threonine kinase 2	0.0332367	-0.0677722	0.134246	3.86058	0.653566	0.515031	0.766056	-6.10116
ENSG00000028137	TNFRSF1B	TNF receptor superfamily member 1B	-0.0406323	-0.214904	0.133639	2.536	-0.4631	0.644392	0.84501	-6.2048
ENSG00000028203	VEZT	vezatin, adherens junctions transmembrane protein	0.0191818	-0.0508328	0.0891964	6.19274	0.544166	0.587651	0.811382	-6.16498
ENSG00000028277	POU2F2	POU class 2 homeobox 2	0.151257	-0.366093	0.668607	-0.927522	0.580714	0.562861	0.79505	-6.14495
ENSG00000028310	BRD9	bromodomain containing 9	-0.00083188	-0.065754	0.0640902	4.62042	-0.0254507	0.979751	0.992905	-6.30925
ENSG00000028528	SNX1	sorting nexin 1	0.0562944	0.0114003	0.101188	6.26747	2.49062	0.0145564	0.134148	-3.37735
ENSG00000028839	TBPL1	TATA-box binding protein like 1	0.0172898	-0.0587093	0.093289	4.02459	0.451869	0.652433	0.848696	-6.20982
ENSG00000029153	ARNTL2	aryl hydrocarbon receptor nuclear translocator like 2	0.157091	0.0603278	0.253854	5.26487	3.22457	0.00174985	0.0403959	-1.50172
ENSG00000029363	BCLAF1	BCL2 associated transcription factor 1	0.088928	0.00660338	0.171253	7.10718	2.14556	0.0345566	0.211471	-4.11474
ENSG00000029364	SLC39A9	solute carrier family 39 member 9	-0.00155455	-0.0523915	0.0492824	6.83558	-0.0607372	0.951701	0.982204	-6.30776
ENSG00000029534	ANK1	ankyrin 1	-0.11352	-0.276175	0.0491353	3.64073	-1.38623	0.169047	0.461874	-5.37979
ENSG00000029639	TFB1M	transcription factor B1, mitochondrial	0.0660382	-0.0725563	0.204633	2.9658	0.946412	0.346432	0.648396	-5.8737
ENSG00000029725	RABEP1	rabaptin, RAB GTPase binding effector protein 1	0.0168168	-0.0381308	0.0717644	6.74422	0.60789	0.544767	0.783979	-6.12921
ENSG00000029993	HMGB3	high mobility group box 3	-0.129245	-0.25286	-0.00562996	3.91889	-2.0767	0.0406337	0.228711	-4.2501
ENSG00000030066	NUP160	nucleoporin 160	-0.0345348	-0.0991313	0.0300616	5.25313	-1.06189	0.291081	0.598575	-5.76156
ENSG00000030110	BAK1	BCL2 antagonist/killer 1	-0.0574606	-0.146048	0.031127	3.96954	-1.28833	0.200879	0.503682	-5.50531
ENSG00000030304	MUSK	muscle associated receptor tyrosine kinase	-0.124367	-0.251127	0.00239266	3.98693	-1.94874	0.0543901	0.266415	-4.49097
ENSG00000030419	IKZF2	IKAROS family zinc finger 2	0.0712317	-0.0679001	0.210363	3.26883	1.0169	0.311884	0.617791	-5.80675
ENSG00000030582	GRN	granulin precursor	0.000878898	-0.114786	0.116543	7.96592	0.0150928	0.987991	0.996277	-6.30945
ENSG00000031003	FAM13B	family with sequence similarity 13 member B	0.137311	0.0704254	0.204198	5.62108	4.07757	9.69678e-05	0.00630096	1.14072
ENSG00000031081	ARHGAP31	Rho GTPase activating protein 31	-0.00612636	-0.0906105	0.0783578	5.39596	-0.144032	0.885792	0.95784	-6.29942
ENSG00000031691	CENPQ	centromere protein Q	-0.0183875	-0.221841	0.185066	2.49839	-0.17951	0.857935	0.944557	-6.29381
ENSG00000031698	SARS1	seryl-tRNA synthetase 1	-0.0619283	-0.138647	0.0147901	7.86752	-1.60332	0.112311	0.378466	-5.07023
ENSG00000031823	RANBP3	RAN binding protein 3	-0.0316153	-0.110555	0.047324	5.29983	-0.79549	0.428388	0.713693	-6.00117
ENSG00000032219	ARID4A	AT-rich interaction domain 4A	0.0898099	-0.033949	0.213569	3.79674	1.44138	0.152892	0.438853	-5.3052
ENSG00000032389	EIPR1	EARP complex and GARP complex interacting protein 1	-0.0724306	-0.179523	0.0346621	4.44593	-1.34336	0.182478	0.480475	-5.43584
ENSG00000032444	PNPLA6	patatin like phospholipase domain containing 6	-0.0334551	-0.153866	0.0869563	5.78416	-0.551856	0.582393	0.808404	-6.16087
ENSG00000032742	IFT88	intraflagellar transport 88	0.0245592	-0.116347	0.165465	3.78912	0.34619	0.729995	0.887861	-6.25099
ENSG00000033011	ALG1	ALG1 chitobiosyldiphosphodolichol beta-mannosyltransferase	-0.132392	-0.233565	-0.0312187	4.25777	-2.59913	0.0108951	0.114965	-3.12569
ENSG00000033030	ZCCHC8	zinc finger CCHC-type containing 8	0.106981	0.0228791	0.191083	4.17684	2.52657	0.0132363	0.127941	-3.29499
ENSG00000033050	ABCF2	ATP binding cassette subfamily F member 2	-0.000846019	-0.0735705	0.0718785	4.62546	-0.0231063	0.981616	0.993761	-6.3093
ENSG00000033100	CHPF2	chondroitin polymerizing factor 2	0.0272527	-0.0492794	0.103785	6.78365	0.70729	0.481184	0.745256	-6.06559
ENSG00000033122	LRRC7	leucine rich repeat containing 7	0.581139	-0.118272	1.28055	-1.58319	1.65036	0.102299	0.36249	-4.99755
ENSG00000033170	FUT8	fucosyltransferase 8	-0.150706	-0.263238	-0.0381751	5.36997	-2.66005	0.00922559	0.105142	-2.98036
ENSG00000033178	UBA6	ubiquitin like modifier activating enzyme 6	0.0770153	-0.00825833	0.162289	6.71755	1.79388	0.0761363	0.317444	-4.76364
ENSG00000033327	GAB2	GRB2 associated binding protein 2	-0.00798687	-0.0726337	0.0566599	6.13026	-0.245392	0.806702	0.923963	-6.28012
ENSG00000033627	ATP6V0A1	ATPase H+ transporting V0 subunit a1	0.00551496	-0.0746532	0.0856831	5.3075	0.136638	0.891617	0.960189	-6.30044
ENSG00000033800	PIAS1	protein inhibitor of activated STAT 1	0.0563522	-0.0159373	0.128642	4.84731	1.54834	0.124993	0.396425	-5.15266
ENSG00000033867	SLC4A7	solute carrier family 4 member 7	0.0636015	-0.0298485	0.157051	7.6917	1.35182	0.179766	0.47732	-5.42491
ENSG00000034152	MAP2K3	mitogen-activated protein kinase kinase 3	0.154556	0.0273144	0.281798	5.18239	2.41261	0.0178336	0.149603	-3.55251
ENSG00000034239	EFCAB1	EF-hand calcium binding domain 1	-0.559162	-1.20851	0.0901868	-1.78454	-1.71037	0.0905866	0.341315	-4.90196
ENSG00000034510	TMSB10	thymosin beta 10	-0.110596	-0.196461	-0.0247313	10.2387	-2.55832	0.0121611	0.121593	-3.22141
ENSG00000034533	ASTE1	asteroid homolog 1	-0.0594206	-0.206249	0.087408	2.83442	-0.803817	0.423587	0.710164	-5.99471
ENSG00000034677	RNF19A	ring finger protein 19A, RBR E3 ubiquitin protein ligase	0.0120567	-0.0570904	0.0812038	5.8866	0.346325	0.729894	0.887831	-6.25094
ENSG00000034693	PEX3	peroxisomal biogenesis factor 3	-0.0312134	-0.139157	0.0767303	4.19123	-0.574348	0.567142	0.79731	-6.14853
ENSG00000034713	GABARAPL2	GABA type A receptor associated protein like 2	-0.00514431	-0.0562251	0.0459365	6.48971	-0.200032	0.841899	0.938405	-6.29
ENSG00000034971	MYOC	myocilin	-0.0413476	-0.715435	0.632739	-0.16552	-0.121833	0.903298	0.964021	-6.30231
ENSG00000035115	SH3YL1	SH3 and SYLF domain containing 1	0.0290083	-0.0456491	0.103666	4.53121	0.771757	0.442248	0.723803	-6.01924
ENSG00000035141	FAM136A	family with sequence similarity 136 member A	-0.0458342	-0.116317	0.0246484	4.58435	-1.29163	0.199739	0.502567	-5.50122
ENSG00000035403	VCL	vinculin	0.00860458	-0.0539915	0.0712006	8.53996	0.273032	0.785444	0.914085	-6.27312
ENSG00000035499	DEPDC1B	DEP domain containing 1B	-0.431887	-0.916483	0.0527093	-0.329748	-1.77019	0.0800263	0.324452	-4.80349
ENSG00000035664	DAPK2	death associated protein kinase 2	-0.103228	-0.471626	0.265169	2.37496	-0.556562	0.579186	0.806211	-6.15833
ENSG00000035681	NSMAF	neutral sphingomyelinase activation associated factor	0.144003	0.0584565	0.229549	6.15797	3.34349	0.00120024	0.0322309	-1.16131
ENSG00000035687	ADSS2	adenylosuccinate synthase 2	0.0445717	-0.0156462	0.10479	5.32124	1.47016	0.14495	0.426693	-5.26518
ENSG00000035862	TIMP2	TIMP metallopeptidase inhibitor 2	0.0596087	-0.0439735	0.163191	8.85049	1.14302	0.256011	0.565433	-5.67525
ENSG00000035928	RFC1	replication factor C subunit 1	0.00571332	-0.0480895	0.0595162	6.24753	0.210918	0.83342	0.934925	-6.28781
ENSG00000036054	TBC1D23	TBC1 domain family member 23	0.0391741	-0.0381059	0.116454	6.68084	1.00685	0.316665	0.621667	-5.81658
ENSG00000036257	CUL3	cullin 3	0.0965987	0.0386642	0.154533	6.07089	3.31181	0.00132822	0.0343134	-1.25295
ENSG00000036448	MYOM2	myomesin 2	-0.373947	-0.721165	-0.0267297	1.86461	-2.13914	0.0350872	0.21343	-4.12751
ENSG00000036530	CYP46A1	cytochrome P450 family 46 subfamily A member 1	-0.0104492	-0.468142	0.447244	-0.192243	-0.045346	0.96393	0.987279	-6.30856
ENSG00000036549	ZZZ3	zinc finger ZZ-type containing 3	0.0411614	-0.0278585	0.110181	6.36805	1.18453	0.239271	0.548078	-5.62871
ENSG00000036672	USP2	ubiquitin specific peptidase 2	-0.107423	-0.310546	0.0956999	1.93671	-1.05044	0.296285	0.603086	-5.77324
ENSG00000037042	TUBG2	tubulin gamma 2	-0.0738207	-0.17123	0.0235891	3.28309	-1.50524	0.135707	0.412664	-5.21537
ENSG00000037241	RPL26L1	ribosomal protein L26 like 1	-0.0462326	-0.156019	0.0635536	4.71999	-0.836434	0.405091	0.698419	-5.96874
ENSG00000037280	FLT4	fms related receptor tyrosine kinase 4	-0.670961	-1.23805	-0.103871	-1.89536	-2.35005	0.0209212	0.163392	-3.68946
ENSG00000037474	NSUN2	NOP2/Sun RNA methyltransferase 2	-0.000159832	-0.0738957	0.0735761	5.73269	-0.00430542	0.996574	0.998646	-6.30956
ENSG00000037637	FBXO42	F-box protein 42	0.134789	0.0590501	0.210527	4.69731	3.53482	0.000642359	0.0214063	-0.593781
ENSG00000037749	MFAP3	microfibril associated protein 3	0.053298	-0.0108847	0.117481	5.50657	1.64939	0.102497	0.362955	-4.99906
ENSG00000037757	MRI1	methylthioribose-1-phosphate isomerase 1	-0.0567444	-0.182292	0.0688034	3.33053	-0.897728	0.371687	0.670607	-5.91719
ENSG00000037897	METTL1	methyltransferase like 1	0.128371	-0.00838573	0.265127	2.83899	1.86444	0.0654661	0.293982	-4.64199
ENSG00000037965	HOXC8	homeobox C8	-0.044431	-0.182804	0.0939424	2.72362	-0.63777	0.525217	0.773033	-6.11109
ENSG00000038002	AGA	aspartylglucosaminidase	-0.0480888	-0.134905	0.0387278	4.71539	-1.1002	0.274131	0.58323	-5.72157
ENSG00000038210	PI4K2B	phosphatidylinositol 4-kinase type 2 beta	0.0715575	-0.0445789	0.187694	3.6901	1.22382	0.224163	0.531163	-5.58318
ENSG00000038219	BOD1L1	biorientation of chromosomes in cell division 1 like 1	0.10159	-0.0059159	0.209095	5.93761	1.87694	0.063714	0.289559	-4.62
ENSG00000038274	MAT2B	methionine adenosyltransferase 2B	-0.0362933	-0.0980421	0.0254555	6.15508	-1.16742	0.246073	0.55526	-5.64809
ENSG00000038358	EDC4	enhancer of mRNA decapping 4	-0.0201944	-0.0993465	0.0589578	5.05829	-0.506756	0.613546	0.827157	-6.18415
ENSG00000038382	TRIO	trio Rho guanine nucleotide exchange factor	0.121067	0.00279585	0.239339	8.80304	2.03319	0.0449311	0.24139	-4.33358
ENSG00000038427	VCAN	versican	-0.100069	-0.18932	-0.0108184	9.64292	-2.227	0.0284014	0.19168	-3.94951
ENSG00000038532	CLEC16A	C-type lectin domain containing 16A	0.0491632	-0.0276081	0.125935	4.54518	1.27196	0.206613	0.510057	-5.52544
ENSG00000038945	MSR1	macrophage scavenger receptor 1	0.0789928	-0.125238	0.283223	1.49194	0.768242	0.444322	0.725124	-6.02187
ENSG00000039068	CDH1	cadherin 1	0.29382	-0.323075	0.910715	-1.34618	0.946021	0.34663	0.648692	-5.87406
ENSG00000039123	MTREX	Mtr4 exosome RNA helicase	0.0118946	-0.0599144	0.0837036	6.04611	0.329005	0.742904	0.894121	-6.25666
ENSG00000039139	DNAH5	dynein axonemal heavy chain 5	-0.00779625	-0.157073	0.141481	2.32527	-0.103735	0.917607	0.969397	-6.3043
ENSG00000039319	ZFYVE16	zinc finger FYVE-type containing 16	0.102583	-0.00117506	0.206341	6.13562	1.96374	0.0525962	0.261675	-4.46347
ENSG00000039523	RIPOR1	RHO family interacting cell polarization regulator 1	0.0414137	-0.193455	0.276282	3.40235	0.350228	0.726973	0.886586	-6.24962
ENSG00000039560	RAI14	retinoic acid induced 14	0.141469	0.0533288	0.229609	6.63569	3.188	0.00196137	0.0430569	-1.60445
ENSG00000039650	PNKP	polynucleotide kinase 3'-phosphatase	-0.032411	-0.132614	0.0677921	4.11818	-0.642453	0.522186	0.770134	-6.10817
ENSG00000040199	PHLPP2	PH domain and leucine rich repeat protein phosphatase 2	0.108779	0.0281051	0.189452	4.54911	2.6782	0.008775	0.101721	-2.9365
ENSG00000040275	SPDL1	spindle apparatus coiled-coil protein 1	-0.0258599	-0.20353	0.15181	4.70034	-0.289097	0.773161	0.90826	-6.26871
ENSG00000040341	STAU2	staufen double-stranded RNA binding protein 2	0.030652	-0.0503425	0.111647	5.37848	0.751682	0.454172	0.730719	-6.0341
ENSG00000040487	SLC66A1	solute carrier family 66 member 1	0.0195044	-0.0704199	0.109429	3.77904	0.430811	0.667619	0.85637	-6.21889
ENSG00000040531	CTNS	cystinosin, lysosomal cystine transporter	-0.00298503	-0.114143	0.108173	3.96591	-0.0533381	0.957579	0.984683	-6.30817
ENSG00000040633	PHF23	PHD finger protein 23	-0.0192824	-0.0892044	0.0506397	5.37154	-0.547743	0.585202	0.810069	-6.16308
ENSG00000040731	CDH10	cadherin 10	-0.533239	-1.10908	0.042604	-1.52201	-1.83928	0.0691171	0.302345	-4.68586
ENSG00000040933	INPP4A	inositol polyphosphate-4-phosphatase type I A	-0.0254265	-0.0843133	0.0334604	5.17767	-0.857627	0.39334	0.689588	-5.95132
ENSG00000041353	RAB27B	RAB27B, member RAS oncogene family	-0.0156436	-0.25914	0.227852	3.8232	-0.127607	0.89874	0.962241	-6.3016
ENSG00000041357	PSMA4	proteasome 20S subunit alpha 4	-0.00932879	-0.0824347	0.0637771	6.70539	-0.253457	0.800484	0.921417	-6.27816
ENSG00000041802	LSG1	large 60S subunit nuclear export GTPase 1	-0.0122821	-0.071291	0.0467269	5.23863	-0.413413	0.680271	0.862981	-6.22606
ENSG00000041880	PARP3	poly(ADP-ribose) polymerase family member 3	-0.0382333	-0.110026	0.0335594	4.88759	-1.05777	0.292944	0.600578	-5.76577
ENSG00000041982	TNC	tenascin C	0.00966481	-0.130365	0.149695	7.23751	0.137089	0.891262	0.96015	-6.30037
ENSG00000041988	THAP3	THAP domain containing 3	-0.0856346	-0.19445	0.0231805	3.89186	-1.56312	0.121478	0.391631	-5.13078
ENSG00000042062	RIPOR3	RIPOR family member 3	-0.0109946	-0.580824	0.558835	-0.117035	-0.0383235	0.969513	0.989139	-6.30885
ENSG00000042088	TDP1	tyrosyl-DNA phosphodiesterase 1	-0.0873611	-0.177647	0.00292475	3.84953	-1.92189	0.0577315	0.275242	-4.53974
ENSG00000042286	AIFM2	apoptosis inducing factor mitochondria associated 2	0.159143	0.035401	0.282886	3.72782	2.55447	0.0122872	0.122262	-3.23038
ENSG00000042317	SPATA7	spermatogenesis associated 7	-0.0173304	-0.125654	0.0909931	3.24526	-0.317773	0.751381	0.897752	-6.26021
ENSG00000042429	MED17	mediator complex subunit 17	0.0323101	-0.105321	0.169941	2.92021	0.466286	0.642119	0.84346	-6.20336
ENSG00000042445	RETSAT	retinol saturase	0.0422286	-0.0347654	0.119223	5.94557	1.08938	0.278846	0.587799	-5.733
ENSG00000042493	CAPG	capping actin protein, gelsolin like	-0.267261	-0.433025	-0.101497	5.15907	-3.20241	0.00187535	0.0420955	-1.5641
ENSG00000042753	AP2S1	adaptor related protein complex 2 subunit sigma 1	-0.0855025	-0.165423	-0.00558233	6.85017	-2.12497	0.0362847	0.217293	-4.15562
ENSG00000042781	USH2A	usherin	-0.155516	-0.719261	0.40823	0.146742	-0.547925	0.585078	0.810069	-6.16298
ENSG00000042832	TG	thyroglobulin	0.262983	-0.1799	0.705866	1.64498	1.17942	0.241287	0.549972	-5.63452
ENSG00000043093	DCUN1D1	defective in cullin neddylation 1 domain containing 1	0.0267969	-0.0562304	0.109824	6.02843	0.641053	0.523091	0.770909	-6.10904
ENSG00000043143	JADE2	jade family PHD finger 2	0.0657041	-0.0143628	0.145771	4.98496	1.62994	0.106554	0.370212	-5.02935
ENSG00000043514	TRIT1	tRNA isopentenyltransferase 1	0.0311479	-0.0574722	0.119768	4.3379	0.698115	0.486876	0.748462	-6.07186
ENSG00000044090	CUL7	cullin 7	-0.0790516	-0.151544	-0.00655944	5.91858	-2.16596	0.0329145	0.207032	-4.07386
ENSG00000044115	CTNNA1	catenin alpha 1	0.0138399	-0.0751714	0.102851	9.29983	0.308829	0.758154	0.900931	-6.26294
ENSG00000044446	PHKA2	phosphorylase kinase regulatory subunit alpha 2	-0.124505	-0.311146	0.0621362	3.33334	-1.32498	0.188477	0.488958	-5.45935
ENSG00000044459	CNTLN	centlein	-0.044972	-0.14203	0.0520865	3.99453	-0.920321	0.359826	0.659396	-5.89729
ENSG00000044524	EPHA3	EPH receptor A3	-0.0303635	-0.336917	0.27619	0.961434	-0.196732	0.844473	0.939757	-6.29064
ENSG00000044574	HSPA5	heat shock protein family A (Hsp70) member 5	0.60227	0.394365	0.810174	8.39037	5.75384	1.1482e-07	3.72682e-05	7.43373
ENSG00000046604	DSG2	desmoglein 2	-0.247248	-0.61767	0.123174	0.942107	-1.32577	0.188218	0.488813	-5.45835
ENSG00000046647	GEMIN8	gem nuclear organelle associated protein 8	-0.106386	-0.275862	0.063091	3.30987	-1.24682	0.215646	0.521657	-5.55586
ENSG00000046651	OFD1	OFD1 centriole and centriolar satellite protein	-0.00144338	-0.0894766	0.0865898	3.97786	-0.0325659	0.974092	0.990634	-6.30905
ENSG00000046653	GPM6B	glycoprotein M6B	-0.337824	-0.543424	-0.132224	2.51375	-3.26361	0.0015477	0.0375862	-1.39105
ENSG00000047056	WDR37	WD repeat domain 37	0.0329004	-0.0455093	0.11131	4.25883	0.833416	0.406781	0.699393	-5.97119
ENSG00000047188	YTHDC2	YTH domain containing 2	0.125347	0.0370351	0.213659	4.56538	2.8192	0.00590148	0.0822105	-2.58729
ENSG00000047230	CTPS2	CTP synthase 2	0.00856981	-0.0949722	0.112112	3.46086	0.164394	0.869784	0.949595	-6.29635
ENSG00000047249	ATP6V1H	ATPase H+ transporting V1 subunit H	-0.0571382	-0.121178	0.00690137	6.15834	-1.77219	0.0796931	0.323821	-4.80016
ENSG00000047315	POLR2B	RNA polymerase II subunit B	-0.000285141	-0.060057	0.0594867	7.33749	-0.00947532	0.992461	0.997315	-6.30952
ENSG00000047346	FAM214A	family with sequence similarity 214 member A	0.10268	-0.00524008	0.210599	4.49883	1.88979	0.0619521	0.284499	-4.59722
ENSG00000047365	ARAP2	ArfGAP with RhoGAP domain, ankyrin repeat and PH domain 2	0.64226	-0.0353329	1.31985	-2.19551	1.88266	0.0629239	0.287336	-4.60987
ENSG00000047410	TPR	translocated promoter region, nuclear basket protein	0.0330759	-0.060843	0.126995	7.48532	0.699504	0.486012	0.748462	-6.07092
ENSG00000047578	KATNIP	katanin interacting protein	0.0378419	-0.0437145	0.119398	4.51381	0.921607	0.359158	0.658977	-5.89614
ENSG00000047579	DTNBP1	dystrobrevin binding protein 1	0.225609	-0.113313	0.564531	1.38127	1.32217	0.189407	0.490332	-5.46292
ENSG00000047617	ANO2	anoctamin 2	-0.0457506	-0.384333	0.292832	1.99337	-0.268388	0.789005	0.915541	-6.27435
ENSG00000047621	C12orf4	chromosome 12 open reading frame 4	-0.0310832	-0.112361	0.0501942	4.99832	-0.759604	0.449445	0.727585	-6.02828
ENSG00000047634	SCML1	Scm polycomb group protein like 1	0.234027	0.130099	0.337955	3.54944	4.47265	2.21522e-05	0.0023194	2.50846
ENSG00000047644	WWC3	WWC family member 3	-0.0096711	-0.0960216	0.0766794	5.28343	-0.222455	0.824456	0.931059	-6.28537
ENSG00000047648	ARHGAP6	Rho GTPase activating protein 6	-0.0230231	-0.149814	0.103768	4.08908	-0.360667	0.71918	0.882896	-6.24599
ENSG00000047849	MAP4	microtubule associated protein 4	0.0532831	-0.0228783	0.129445	8.38042	1.38959	0.168027	0.460006	-5.37533
ENSG00000047932	GOPC	golgi associated PDZ and coiled-coil motif containing	0.088886	0.00927329	0.168499	6.6707	2.21759	0.0290593	0.193518	-3.96886
ENSG00000047936	ROS1	ROS proto-oncogene 1, receptor tyrosine kinase	-0.085968	-0.432211	0.260275	2.4944	-0.493159	0.623082	0.832332	-6.19078
ENSG00000048028	USP28	ubiquitin specific peptidase 28	-0.048223	-0.107087	0.0106413	4.98647	-1.62717	0.10714	0.370865	-5.03362
ENSG00000048052	HDAC9	histone deacetylase 9	0.138794	0.0382767	0.23931	5.53554	2.74259	0.00733348	0.091113	-2.77889
ENSG00000048140	TSPAN17	tetraspanin 17	-0.0358841	-0.0984273	0.026659	5.84863	-1.1396	0.257427	0.567402	-5.67901
ENSG00000048162	NOP16	NOP16 nucleolar protein	0.0793505	-0.0274254	0.186126	3.37771	1.47607	0.143359	0.424518	-5.25687
ENSG00000048342	CC2D2A	coiled-coil and C2 domain containing 2A	-0.130991	-0.197102	-0.0648804	4.76898	-3.9355	0.000161639	0.00885505	0.669758
ENSG00000048392	RRM2B	ribonucleotide reductase regulatory TP53 inducible subunit M2B	0.0714864	-0.0121705	0.155143	7.7019	1.69728	0.0930442	0.345383	-4.92309
ENSG00000048405	ZNF800	zinc finger protein 800	0.119518	0.0370313	0.202004	4.63143	2.87793	0.00498228	0.0742492	-2.43739
ENSG00000048471	SNX29	sorting nexin 29	-0.0273377	-0.102055	0.04738	5.23597	-0.726723	0.469251	0.738435	-6.05204
ENSG00000048540	LMO3	LIM domain only 3	0.0806457	-0.442583	0.603874	-0.082513	0.306141	0.760193	0.902038	-6.26375
ENSG00000048544	MRPS10	mitochondrial ribosomal protein S10	-0.0253069	-0.0962273	0.0456134	6.01807	-0.70876	0.480276	0.744751	-6.06458
ENSG00000048649	RSF1	remodeling and spacing factor 1	0.207046	0.0891286	0.324964	5.14276	3.48754	0.00075124	0.0233561	-0.736263
ENSG00000048707	VPS13D	vacuolar protein sorting 13 homolog D	0.0432959	-0.0280637	0.114656	6.62395	1.20511	0.231271	0.539205	-5.60505
ENSG00000048740	CELF2	CUGBP Elav-like family member 2	0.0635716	-0.0442042	0.171347	5.35322	1.17158	0.244407	0.553746	-5.6434
ENSG00000048828	FAM120A	family with sequence similarity 120A	0.0130549	-0.0387264	0.0648362	7.13918	0.500763	0.617741	0.829498	-6.1871
ENSG00000048991	R3HDM1	R3H domain containing 1	0.0312978	-0.111486	0.174082	3.5437	0.435376	0.664315	0.854495	-6.21696
ENSG00000049089	COL9A2	collagen type IX alpha 2 chain	-0.55882	-1.08973	-0.0279108	0.495679	-2.09066	0.0393323	0.226276	-4.22299
ENSG00000049130	KITLG	KIT ligand	0.0948988	-0.091301	0.281099	6.48255	1.01231	0.314061	0.619382	-5.81125
ENSG00000049167	ERCC8	ERCC excision repair 8, CSA ubiquitin ligase complex subunit	-0.0760531	-0.177879	0.0257726	3.73337	-1.48351	0.141376	0.421766	-5.24636
ENSG00000049192	ADAMTS6	ADAM metallopeptidase with thrombospondin type 1 motif 6	0.0562554	-0.0203102	0.132821	5.84745	1.45936	0.147892	0.431448	-5.28029
ENSG00000049239	H6PD	hexose-6-phosphate dehydrogenase/glucose 1-dehydrogenase	0.00619831	-0.0857653	0.098162	6.31864	0.133871	0.893798	0.960446	-6.3008
ENSG00000049245	VAMP3	vesicle associated membrane protein 3	-0.00976319	-0.0628926	0.0433663	7.356	-0.364995	0.715957	0.881297	-6.24446
ENSG00000049246	PER3	period circadian regulator 3	0.00598649	-0.229819	0.241792	4.2714	0.0504254	0.959893	0.985457	-6.30832
ENSG00000049249	TNFRSF9	TNF receptor superfamily member 9	-0.228615	-0.841188	0.383957	-1.45	-0.741274	0.460426	0.73378	-6.04165
ENSG00000049283	EPN3	epsin 3	0.0474811	-0.479043	0.574005	-1.00801	0.179115	0.858243	0.944557	-6.29388
ENSG00000049323	LTBP1	latent transforming growth factor beta binding protein 1	-0.266674	-0.399236	-0.134112	7.13629	-3.99569	0.000130349	0.00763696	0.867879
ENSG00000049449	RCN1	reticulocalbin 1	0.0941019	0.0405624	0.147641	6.95879	3.49104	0.000742619	0.0232686	-0.725768
ENSG00000049540	ELN	elastin	-0.16741	-0.384295	0.049476	8.42452	-1.53314	0.128694	0.401966	-5.17498
ENSG00000049541	RFC2	replication factor C subunit 2	-0.220193	-0.351316	-0.0890696	3.47296	-3.33545	0.00123157	0.0327657	-1.18463
ENSG00000049618	ARID1B	AT-rich interaction domain 1B	0.0535494	-0.0541002	0.161199	5.19524	0.988037	0.325741	0.629789	-5.83473
ENSG00000049656	CLPTM1L	CLPTM1 like	-0.0154496	-0.0680313	0.0371321	6.91998	-0.583598	0.560927	0.793963	-6.14331
ENSG00000049759	NEDD4L	NEDD4 like E3 ubiquitin protein ligase	0.102241	0.00652082	0.197961	4.90373	2.12155	0.0365795	0.218333	-4.16239
ENSG00000049769	PPP1R3F	protein phosphatase 1 regulatory subunit 3F	-0.0359469	-0.198406	0.126512	3.77601	-0.439489	0.661344	0.853447	-6.2152
ENSG00000049860	HEXB	hexosaminidase subunit beta	-0.0420724	-0.106461	0.0223166	7.08342	-1.29783	0.19761	0.49969	-5.49352
ENSG00000049883	PTCD2	pentatricopeptide repeat domain 2	-0.0154298	-0.0874376	0.0565781	4.29454	-0.425608	0.671393	0.858564	-6.22106
ENSG00000050130	JKAMP	JNK1/MAPK8 associated membrane protein	0.0101879	-0.0583628	0.0787386	6.20434	0.295191	0.768517	0.90607	-6.26697
ENSG00000050165	DKK3	dickkopf WNT signaling pathway inhibitor 3	-0.0280161	-0.141356	0.0853238	7.89971	-0.49097	0.624623	0.833499	-6.19183
ENSG00000050327	ARHGEF5	Rho guanine nucleotide exchange factor 5	-0.0451672	-0.201055	0.11072	1.48618	-0.575497	0.566368	0.796775	-6.14789
ENSG00000050344	NFE2L3	nuclear factor, erythroid 2 like 3	0.14721	-0.0523702	0.34679	1.7108	1.46504	0.146337	0.429304	-5.27235
ENSG00000050393	MCUR1	mitochondrial calcium uniporter regulator 1	0.0666903	-0.00752741	0.140908	4.74692	1.78479	0.0776109	0.320732	-4.779
ENSG00000050405	LIMA1	LIM domain and actin binding 1	0.215006	0.108132	0.32188	8.92119	3.99586	0.000130273	0.00763696	0.868421
ENSG00000050426	LETMD1	LETM1 domain containing 1	-0.0341015	-0.118503	0.0503005	5.27251	-0.802512	0.424337	0.710789	-5.99573
ENSG00000050438	SLC4A8	solute carrier family 4 member 8	-0.158715	-0.349186	0.0317565	1.98525	-1.65508	0.101335	0.36084	-4.99015
ENSG00000050628	PTGER3	prostaglandin E receptor 3	0.364142	0.103836	0.624448	1.92506	2.77854	0.00662597	0.0873611	-2.68951
ENSG00000050730	TNIP3	TNFAIP3 interacting protein 3	0.739359	0.157891	1.32083	-1.33061	2.52558	0.0132713	0.128127	-3.29729
ENSG00000050748	MAPK9	mitogen-activated protein kinase 9	0.0181419	-0.0399443	0.076228	5.39553	0.620354	0.536567	0.778607	-6.12176
ENSG00000050767	COL23A1	collagen type XXIII alpha 1 chain	-0.233625	-0.853059	0.38581	-1.6313	-0.749125	0.455704	0.731802	-6.03597
ENSG00000050820	BCAR1	BCAR1 scaffold protein, Cas family member	-0.00128592	-0.124502	0.12193	5.80003	-0.020729	0.983507	0.994414	-6.30936
ENSG00000051009	FAM160A2	family with sequence similarity 160 member A2	-0.0213343	-0.117604	0.0749354	4.04428	-0.440169	0.660853	0.853154	-6.21491
ENSG00000051108	HERPUD1	homocysteine inducible ER protein with ubiquitin like domain 1	0.270504	0.14973	0.391277	7.34174	4.44869	2.42809e-05	0.00247833	2.4232
ENSG00000051128	HOMER3	homer scaffold protein 3	-0.116022	-0.21721	-0.0148331	5.34343	-2.2774	0.0250928	0.179798	-3.84449
ENSG00000051341	POLQ	DNA polymerase theta	-0.00639466	-0.31172	0.298931	1.68672	-0.0415993	0.966909	0.987996	-6.30872
ENSG00000051382	PIK3CB	phosphatidylinositol-4,5-bisphosphate 3-kinase catalytic subunit beta	0.14588	-0.0211492	0.31291	3.10333	1.73474	0.0861548	0.33498	-4.86223
ENSG00000051523	CYBA	cytochrome b-245 alpha chain	-0.183124	-0.389053	0.0228054	5.07113	-1.76627	0.080686	0.325848	-4.81005
ENSG00000051596	THOC3	THO complex 3	0.0220971	-0.144212	0.188407	2.45551	0.263906	0.792446	0.917108	-6.27552
ENSG00000051620	HEBP2	heme binding protein 2	0.0376249	-0.0355047	0.110754	6.07628	1.02191	0.309518	0.615648	-5.80181
ENSG00000051825	MPHOSPH9	M-phase phosphoprotein 9	-0.0581394	-0.143562	0.0272836	4.71492	-1.35184	0.179758	0.47732	-5.42488
ENSG00000052126	PLEKHA5	pleckstrin homology domain containing A5	-0.0347971	-0.148689	0.0790951	4.0986	-0.606848	0.545455	0.784234	-6.12983
ENSG00000052723	SIKE1	suppressor of IKBKE 1	0.00100504	-0.0678181	0.0698282	5.87343	0.0290056	0.976923	0.991587	-6.30915
ENSG00000052749	RRP12	ribosomal RNA processing 12 homolog	0.126946	0.0424497	0.211443	4.94556	2.98409	0.00364711	0.0619131	-2.16002
ENSG00000052795	FNIP2	folliculin interacting protein 2	0.0807341	-0.00200322	0.163471	5.80897	1.93815	0.0556889	0.26985	-4.5103
ENSG00000052802	MSMO1	methylsterol monooxygenase 1	0.328572	0.149029	0.508115	7.00585	3.63491	0.000459104	0.0175726	-0.287464
ENSG00000052841	TTC17	tetratricopeptide repeat domain 17	0.0662101	0.00240289	0.130017	6.15217	2.06104	0.0421381	0.233798	-4.28034
ENSG00000053254	FOXN3	forkhead box N3	0.0245047	-0.0535296	0.102539	5.97333	0.623727	0.534359	0.777394	-6.11971
ENSG00000053371	AKR7A2	aldo-keto reductase family 7 member A2	-0.145699	-0.225313	-0.0660848	5.72311	-3.63494	0.000459051	0.0175726	-0.28736
ENSG00000053372	MRTO4	MRT4 homolog, ribosome maturation factor	-0.0141183	-0.0822106	0.0539739	5.05816	-0.411828	0.681429	0.863707	-6.2267
ENSG00000053438	NNAT	neuronatin	-0.20099	-0.758682	0.356702	-0.0665343	-0.715832	0.475918	0.742447	-6.05968
ENSG00000053501	USE1	unconventional SNARE in the ER 1	-0.103773	-0.219682	0.0121357	3.67128	-1.77828	0.0786808	0.322289	-4.78995
ENSG00000053702	NRIP2	nuclear receptor interacting protein 2	-0.315641	-0.951074	0.319792	-0.904634	-0.98663	0.326426	0.630513	-5.83608
ENSG00000053747	LAMA3	laminin subunit alpha 3	-0.0364048	-0.161882	0.0890723	4.65022	-0.576268	0.565849	0.796647	-6.14745
ENSG00000053770	AP5M1	adaptor related protein complex 5 subunit mu 1	0.0181148	-0.0606367	0.0968663	5.78871	0.456883	0.648838	0.84728	-6.20759
ENSG00000053900	ANAPC4	anaphase promoting complex subunit 4	-0.00831518	-0.0899511	0.0733208	4.7048	-0.202312	0.840122	0.937519	-6.28955
ENSG00000054116	TRAPPC3	trafficking protein particle complex 3	-0.144452	-0.353696	0.0647919	6.01539	-1.3712	0.173666	0.467788	-5.39963
ENSG00000054118	THRAP3	thyroid hormone receptor associated protein 3	-0.0114349	-0.0581868	0.0353171	7.13101	-0.485805	0.628267	0.835339	-6.19429
ENSG00000054148	PHPT1	phosphohistidine phosphatase 1	-0.0876313	-0.186318	0.0110558	6.36013	-1.76372	0.0811176	0.326592	-4.8143
ENSG00000054267	ARID4B	AT-rich interaction domain 4B	0.060794	-0.0255494	0.147137	5.31944	1.3985	0.165344	0.456355	-5.36344
ENSG00000054277	OPN3	opsin 3	0.131092	-0.0298936	0.292077	2.09575	1.61741	0.109233	0.37365	-5.04867
ENSG00000054282	SDCCAG8	SHH signaling and ciliogenesis regulator SDCCAG8	0.00623932	-0.0615569	0.0740356	4.95813	0.182794	0.855364	0.943307	-6.29323
ENSG00000054392	HHAT	hedgehog acyltransferase	-0.149678	-0.277738	-0.0216169	4.29849	-2.32152	0.0224799	0.169766	-3.75086
ENSG00000054523	KIF1B	kinesin family member 1B	0.00917166	-0.0578862	0.0762295	7.63836	0.271662	0.786494	0.914366	-6.27349
ENSG00000054598	FOXC1	forkhead box C1	0.173485	0.0258713	0.321098	2.18132	2.33435	0.0217664	0.167151	-3.72332
ENSG00000054611	TBC1D22A	TBC1 domain family member 22A	-0.0332078	-0.132531	0.0661158	4.81748	-0.664077	0.508311	0.761787	-6.09442
ENSG00000054654	SYNE2	spectrin repeat containing nuclear envelope protein 2	0.126032	-0.0071076	0.259171	5.01625	1.8802	0.0632626	0.288322	-4.61423
ENSG00000054690	PLEKHH1	pleckstrin homology, MyTH4 and FERM domain containing H1	-0.477417	-1.11891	0.16408	-1.29483	-1.4782	0.142788	0.423795	-5.25386
ENSG00000054793	ATP9A	ATPase phospholipid transporting 9A (putative)	-0.047069	-0.131923	0.0377852	6.73296	-1.10177	0.273451	0.582664	-5.7199
ENSG00000054965	FAM168A	family with sequence similarity 168 member A	-0.0489317	-0.113174	0.0153108	6.27502	-1.51286	0.133762	0.40959	-5.20441
ENSG00000054967	RELT	RELT TNF receptor	0.145726	-0.191364	0.482816	1.83282	0.858662	0.392772	0.689187	-5.95046
ENSG00000054983	GALC	galactosylceramidase	-0.0169486	-0.0861879	0.0522906	4.8035	-0.486198	0.627989	0.835281	-6.19411
ENSG00000055044	NOP58	NOP58 ribonucleoprotein	0.0664692	-0.0327554	0.165694	4.73943	1.33055	0.186644	0.486827	-5.45226
ENSG00000055070	SZRD1	SUZ RNA binding domain containing 1	-0.0289737	-0.0863061	0.0283586	6.46948	-1.00377	0.318136	0.623554	-5.81957
ENSG00000055118	KCNH2	potassium voltage-gated channel subfamily H member 2	-0.273088	-0.906133	0.359957	-1.41257	-0.856838	0.393774	0.690124	-5.95198
ENSG00000055130	CUL1	cullin 1	-0.00239246	-0.0625354	0.0577505	6.18364	-0.0790115	0.937196	0.976737	-6.30651
ENSG00000055147	FAM114A2	family with sequence similarity 114 member A2	-0.0138435	-0.0868924	0.0592055	5.12987	-0.376411	0.707483	0.875991	-6.24033
ENSG00000055163	CYFIP2	cytoplasmic FMR1 interacting protein 2	0.126112	-0.0364451	0.288669	2.41342	1.54092	0.126787	0.399095	-5.16357
ENSG00000055208	TAB2	TGF-beta activated kinase 1 (MAP3K7) binding protein 2	0.108853	0.01622	0.201486	5.31688	2.33402	0.0217844	0.167151	-3.72402
ENSG00000055211	GINM1	glycoprotein integral membrane 1	0.00567036	-0.0499334	0.0612741	6.23821	0.202552	0.839935	0.937439	-6.2895
ENSG00000055332	EIF2AK2	eukaryotic translation initiation factor 2 alpha kinase 2	0.0297467	-0.0530717	0.112565	6.36967	0.713416	0.477404	0.743051	-6.06136
ENSG00000055483	USP36	ubiquitin specific peptidase 36	0.158199	0.0378848	0.278514	4.0472	2.61167	0.0105306	0.11318	-3.09601
ENSG00000055609	KMT2C	lysine methyltransferase 2C	0.071689	-0.037165	0.180543	6.16134	1.30809	0.194119	0.495856	-5.48068
ENSG00000055732	MCOLN3	mucolipin 3	0.756749	0.132825	1.38067	-1.87899	2.40908	0.0179965	0.150394	-3.56033
ENSG00000055813	CCDC85A	coiled-coil domain containing 85A	-0.079778	-0.513977	0.354421	1.07735	-0.364944	0.715996	0.881297	-6.24448
ENSG00000055917	PUM2	pumilio RNA binding family member 2	0.104546	0.0206999	0.188392	5.83047	2.4766	0.0151023	0.137001	-3.40919
ENSG00000055950	MRPL43	mitochondrial ribosomal protein L43	-0.0866975	-0.167295	-0.0061004	5.17461	-2.13657	0.0353016	0.214129	-4.13262
ENSG00000056050	HPF1	histone PARylation factor 1	0.128469	0.0458899	0.211048	4.26664	3.09001	0.0026516	0.0512414	-1.87513
ENSG00000056097	ZFR	zinc finger RNA binding protein	0.0194555	-0.0314053	0.0703163	7.55868	0.759784	0.449337	0.727483	-6.02815
ENSG00000056277	ZNF280C	zinc finger protein 280C	0.166473	0.0442434	0.288702	2.49201	2.70519	0.00814198	0.0968031	-2.87081
ENSG00000056487	PHF21B	PHD finger protein 21B	-0.350696	-1.01394	0.312545	-1.10589	-1.05024	0.296372	0.603189	-5.77344
ENSG00000056558	TRAF1	TNF receptor associated factor 1	-0.203712	-0.338703	-0.0687224	2.84416	-2.99741	0.00350519	0.0603882	-2.12463
ENSG00000056586	RC3H2	ring finger and CCCH-type domains 2	0.0250674	-0.0350627	0.0851974	7.29774	0.828034	0.409806	0.701096	-5.97553
ENSG00000056736	IL17RB	interleukin 17 receptor B	-0.0532484	-0.263418	0.156921	1.41676	-0.503232	0.616011	0.828362	-6.18589
ENSG00000056972	TRAF3IP2	TRAF3 interacting protein 2	0.0232811	-0.0477904	0.0943526	4.85616	0.650637	0.516912	0.767376	-6.10302
ENSG00000056998	GYG2	glycogenin 2	0.00381443	-0.156972	0.164601	2.75415	0.0471207	0.96252	0.986468	-6.30848
ENSG00000057019	DCBLD2	discoidin, CUB and LCCL domain containing 2	-0.0431089	-0.151099	0.0648809	8.28481	-0.792894	0.429891	0.714961	-6.00318
ENSG00000057252	SOAT1	sterol O-acyltransferase 1	0.0664181	-0.00236426	0.135201	6.19885	1.91796	0.0582349	0.276343	-4.54683
ENSG00000057294	PKP2	plakophilin 2	-0.246829	-0.66694	0.173282	0.464461	-1.16698	0.246253	0.555369	-5.64859
ENSG00000057468	MSH4	mutS homolog 4	-0.0450461	-0.651778	0.561686	-1.29691	-0.147466	0.883089	0.956423	-6.29893
ENSG00000057608	GDI2	GDP dissociation inhibitor 2	-0.0820543	-0.137213	-0.0268957	8.15612	-2.95474	0.00397865	0.0656194	-2.23753
ENSG00000057657	PRDM1	PR/SET domain 1	-0.245881	-0.488816	-0.00294494	1.00992	-2.01031	0.0473428	0.247016	-4.37682
ENSG00000057663	ATG5	autophagy related 5	0.0419725	-0.0432524	0.127197	5.60506	0.978203	0.330553	0.634285	-5.84409
ENSG00000057704	TMCC3	transmembrane and coiled-coil domain family 3	-0.158163	-0.325144	0.00881692	3.00365	-1.88136	0.0631033	0.287831	-4.61218
ENSG00000057757	PITHD1	PITH domain containing 1	-0.0087458	-0.0840546	0.0665629	5.28603	-0.230667	0.818089	0.92916	-6.28355
ENSG00000057935	MTA3	metastasis associated 1 family member 3	-0.0295307	-0.0811799	0.0221186	4.81106	-1.13564	0.259074	0.568716	-5.68336
ENSG00000058056	USP13	ubiquitin specific peptidase 13	-0.0113606	-0.109412	0.0866912	5.10108	-0.230131	0.818503	0.929278	-6.28367
ENSG00000058063	ATP11B	ATPase phospholipid transporting 11B (putative)	0.0821462	0.0149393	0.149353	6.83663	2.42775	0.0171503	0.146684	-3.51889
ENSG00000058085	LAMC2	laminin subunit gamma 2	-0.311738	-0.549183	-0.0742927	4.76172	-2.6077	0.0106448	0.113873	-3.10542
ENSG00000058091	CDK14	cyclin dependent kinase 14	0.0036889	-0.0765948	0.0839726	5.20838	0.0912641	0.927482	0.973034	-6.30549
ENSG00000058262	SEC61A1	SEC61 translocon subunit alpha 1	0.104178	0.0430785	0.165277	8.54903	3.38665	0.00104446	0.0293769	-1.03541
ENSG00000058272	PPP1R12A	protein phosphatase 1 regulatory subunit 12A	0.0385224	-0.0768319	0.153877	7.05744	0.663301	0.508806	0.762316	-6.09492
ENSG00000058335	RASGRF1	Ras protein specific guanine nucleotide releasing factor 1	-0.4219	-0.984627	0.140827	-1.5752	-1.48916	0.139884	0.419451	-5.23834
ENSG00000058404	CAMK2B	calcium/calmodulin dependent protein kinase II beta	-0.184834	-0.71014	0.340472	0.6533	-0.698877	0.486402	0.748462	-6.07134
ENSG00000058453	CROCC	ciliary rootlet coiled-coil, rootletin	-0.104168	-0.27046	0.0621251	3.38523	-1.2442	0.216604	0.522251	-5.559
ENSG00000058600	POLR3E	RNA polymerase III subunit E	-0.0134127	-0.0789559	0.0521305	5.08561	-0.406461	0.685353	0.865594	-6.22884
ENSG00000058668	ATP2B4	ATPase plasma membrane Ca2+ transporting 4	0.0221417	-0.0784815	0.122765	7.93924	0.437063	0.663096	0.854267	-6.21624
ENSG00000058673	ZC3H11A	zinc finger CCCH-type containing 11A	-0.256672	-0.880057	0.366713	-1.41595	-0.817811	0.41559	0.705505	-5.98369
ENSG00000058729	RIOK2	RIO kinase 2	0.0979087	0.000166984	0.195651	5.05057	1.98963	0.049618	0.253594	-4.41553
ENSG00000058799	YIPF1	Yip1 domain family member 1	-0.0322251	-0.120733	0.056283	4.45805	-0.723172	0.471419	0.739551	-6.05454
ENSG00000058804	NDC1	NDC1 transmembrane nucleoporin	0.00170546	-0.0901311	0.093542	4.81515	0.0368856	0.970657	0.989282	-6.3089
ENSG00000058866	DGKG	diacylglycerol kinase gamma	-0.164821	-0.316863	-0.0127797	1.63818	-2.15319	0.0339343	0.209559	-4.09949
ENSG00000059122	FLYWCH1	FLYWCH-type zinc finger 1	-0.00356101	-0.148558	0.141436	5.66962	-0.0487804	0.961201	0.985789	-6.3084
ENSG00000059145	UNKL	unk like zinc finger	0.0156062	-0.110076	0.141288	3.45521	0.246636	0.805742	0.923474	-6.27983
ENSG00000059377	TBXAS1	thromboxane A synthase 1	-0.220636	-0.593974	0.152702	-0.160586	-1.17383	0.24351	0.552614	-5.64086
ENSG00000059378	PARP12	poly(ADP-ribose) polymerase family member 12	0.0271602	-0.100122	0.154442	3.92625	0.423835	0.672681	0.859534	-6.2218
ENSG00000059573	ALDH18A1	aldehyde dehydrogenase 18 family member A1	-0.00997915	-0.0694826	0.0495244	6.87839	-0.333106	0.739817	0.892166	-6.25533
ENSG00000059588	TARBP1	TAR (HIV-1) RNA binding protein 1	-0.0411381	-0.117252	0.0349761	4.36908	-1.07352	0.285862	0.593341	-5.74957
ENSG00000059691	GATB	glutamyl-tRNA amidotransferase subunit B	-0.0311977	-0.114885	0.05249	4.43578	-0.740444	0.460927	0.73378	-6.04225
ENSG00000059728	MXD1	MAX dimerization protein 1	0.189095	0.0525125	0.325678	3.06336	2.74989	0.00718446	0.0902352	-2.76082
ENSG00000059758	CDK17	cyclin dependent kinase 17	0.0578325	-0.0116416	0.127307	5.95571	1.65341	0.101676	0.361323	-4.99277
ENSG00000059769	DNAJC25	DnaJ heat shock protein family (Hsp40) member C25	0.180861	0.0476218	0.314101	3.25229	2.69615	0.00834937	0.0982609	-2.89289
ENSG00000059804	SLC2A3	solute carrier family 2 member 3	0.271066	0.172365	0.369768	5.84503	5.45484	4.14659e-07	0.000106817	6.22714
ENSG00000059915	PSD	pleckstrin and Sec7 domain containing	0.198706	-0.336384	0.733795	-0.053225	0.737589	0.462652	0.734444	-6.0443
ENSG00000060069	CTDP1	CTD phosphatase subunit 1	0.0308446	-0.0815848	0.143274	4.22397	0.544916	0.587137	0.811218	-6.16458
ENSG00000060138	YBX3	Y-box binding protein 3	-0.012833	-0.0766332	0.0509671	7.64476	-0.39952	0.690441	0.867139	-6.23157
ENSG00000060140	STYK1	serine/threonine/tyrosine kinase 1	0.0638508	-0.0704114	0.198113	3.59687	0.94459	0.347356	0.649527	-5.87537
ENSG00000060237	WNK1	WNK lysine deficient protein kinase 1	0.105912	-0.0207373	0.232562	7.17594	1.66102	0.100134	0.359257	-4.98081
ENSG00000060339	CCAR1	cell division cycle and apoptosis regulator 1	0.0302959	-0.0366637	0.0972554	5.57718	0.898673	0.371186	0.670151	-5.91637
ENSG00000060491	OGFR	opioid growth factor receptor	-0.0958856	-0.221548	0.0297766	5.0671	-1.51558	0.133073	0.408635	-5.20048
ENSG00000060642	PIGV	phosphatidylinositol glycan anchor biosynthesis class V	-0.0467966	-0.141324	0.0477309	4.25227	-0.983302	0.328052	0.632224	-5.83925
ENSG00000060656	PTPRU	protein tyrosine phosphatase receptor type U	-0.0920701	-0.235523	0.0513829	3.88259	-1.27479	0.205611	0.508827	-5.52197
ENSG00000060688	SNRNP40	small nuclear ribonucleoprotein U5 subunit 40	-0.0890565	-0.1762	-0.00191282	5.20607	-2.02983	0.0452781	0.24224	-4.33994
ENSG00000060718	COL11A1	collagen type XI alpha 1 chain	0.225008	0.0316649	0.418352	7.18645	2.31153	0.0230492	0.17159	-3.77219
ENSG00000060749	QSER1	glutamine and serine rich 1	0.118161	-0.0104893	0.246811	4.98887	1.82429	0.0713726	0.307291	-4.71174
ENSG00000060762	MPC1	mitochondrial pyruvate carrier 1	-0.142074	-0.227021	-0.0571284	4.53991	-3.32203	0.0012856	0.0337059	-1.22346
ENSG00000060971	ACAA1	acetyl-CoA acyltransferase 1	-0.066181	-0.157968	0.0256055	4.28862	-1.43214	0.155512	0.44254	-5.3179
ENSG00000060982	BCAT1	branched chain amino acid transaminase 1	-0.0927211	-0.20391	0.018468	8.26824	-1.65633	0.101081	0.360457	-4.98818
ENSG00000061273	HDAC7	histone deacetylase 7	-0.00135985	-0.1029	0.100181	5.90326	-0.0266	0.978837	0.99237	-6.30922
ENSG00000061337	LZTS1	leucine zipper tumor suppressor 1	-0.0758436	-0.218417	0.0667298	3.78087	-1.0566	0.293476	0.600835	-5.76697
ENSG00000061656	SPAG4	sperm associated antigen 4	0.262947	-0.0369214	0.562816	1.52485	1.74168	0.0849257	0.332832	-4.85082
ENSG00000061676	NCKAP1	NCK associated protein 1	0.0125217	-0.034139	0.0591824	8.4134	0.53302	0.595312	0.816227	-6.17084
ENSG00000061794	MRPS35	mitochondrial ribosomal protein S35	-0.00959668	-0.0704138	0.0512205	5.59818	-0.313419	0.754676	0.899833	-6.26155
ENSG00000061918	GUCY1B1	guanylate cyclase 1 soluble subunit beta 1	-0.301586	-0.799968	0.196796	-0.026504	-1.20193	0.232492	0.54046	-5.60872
ENSG00000061936	SFSWAP	splicing factor SWAP	0.0441955	-0.0380242	0.126415	4.64831	1.06766	0.288483	0.595814	-5.75562
ENSG00000061938	TNK2	tyrosine kinase non receptor 2	-0.113333	-0.24777	0.0211043	4.59381	-1.67443	0.0974613	0.353938	-4.95959
ENSG00000061987	MON2	MON2 homolog, regulator of endosome-to-Golgi trafficking	0.0956772	0.0312907	0.160064	6.03121	2.95151	0.00401676	0.0659797	-2.24602
ENSG00000062194	GPBP1	GC-rich promoter binding protein 1	-0.00265898	-0.076529	0.071211	6.18682	-0.0714954	0.94316	0.978992	-6.30707
ENSG00000062282	DGAT2	diacylglycerol O-acyltransferase 2	-0.598984	-1.26415	0.0661856	0.754229	-1.7886	0.0769891	0.319477	-4.77256
ENSG00000062370	ZNF112	zinc finger protein 112	0.0505303	-0.0561687	0.157229	3.17978	0.940638	0.349368	0.6515	-5.87898
ENSG00000062485	CS	citrate synthase	-0.0234767	-0.0877632	0.0408098	6.25114	-0.725351	0.470088	0.738892	-6.05301
ENSG00000062582	MRPS24	mitochondrial ribosomal protein S24	-0.141657	-0.494892	0.211578	0.826486	-0.796535	0.427783	0.713441	-6.00037
ENSG00000062598	ELMO2	engulfment and cell motility 2	0.0286511	-0.0237819	0.0810841	5.56425	1.08535	0.280621	0.589463	-5.73724
ENSG00000062650	WAPL	WAPL cohesin release factor	0.0812655	0.0228383	0.139693	6.13032	2.76263	0.00693115	0.0887063	-2.72921
ENSG00000062716	VMP1	vacuole membrane protein 1	0.0310381	-0.0266852	0.0887613	7.6416	1.06801	0.288327	0.595814	-5.75526
ENSG00000062725	APPBP2	amyloid beta precursor protein binding protein 2	0.0524755	-0.00448871	0.10944	6.58961	1.82972	0.0705484	0.305235	-4.70239
ENSG00000062822	POLD1	DNA polymerase delta 1, catalytic subunit	-0.122968	-0.271074	0.0251388	3.35304	-1.6491	0.102556	0.363086	-4.99951
ENSG00000063015	SEZ6	seizure related 6 homolog	-0.240655	-0.90154	0.42023	-1.99329	-0.723268	0.47136	0.739551	-6.05447
ENSG00000063046	EIF4B	eukaryotic translation initiation factor 4B	-0.0286945	-0.100508	0.043119	9.00841	-0.79364	0.429459	0.714547	-6.0026
ENSG00000063127	SLC6A16	solute carrier family 6 member 16	0.341245	-0.242475	0.924965	-0.606805	1.16116	0.248597	0.557479	-5.65511
ENSG00000063169	BICRA	BRD4 interacting chromatin remodeling complex associated protein	0.634865	0.0774642	1.19227	-0.516453	2.26227	0.0260481	0.183082	-3.87623
ENSG00000063176	SPHK2	sphingosine kinase 2	-0.194701	-0.36862	-0.0207819	2.66537	-2.22358	0.0286392	0.192219	-3.95655
ENSG00000063177	RPL18	ribosomal protein L18	-0.102936	-0.186101	-0.0197718	8.74505	-2.45845	0.0158362	0.140517	-3.45017
ENSG00000063180	CA11	carbonic anhydrase 11	-0.498366	-1.10662	0.109887	-0.532576	-1.6274	0.107091	0.370865	-5.03326
ENSG00000063241	ISOC2	isochorismatase domain containing 2	-0.129897	-0.237969	-0.0218247	5.66299	-2.38735	0.0190279	0.155647	-3.60819
ENSG00000063244	U2AF2	U2 small nuclear RNA auxiliary factor 2	-0.0338407	-0.106741	0.0390596	6.25201	-0.922021	0.358943	0.658939	-5.89577
ENSG00000063245	EPN1	epsin 1	-0.00832116	-0.158389	0.141747	5.49774	-0.110135	0.912543	0.967261	-6.30363
ENSG00000063322	MED29	mediator complex subunit 29	-0.00245413	-0.0722047	0.0672964	5.1243	-0.0698846	0.944438	0.979536	-6.30718
ENSG00000063438	AHRR	aryl-hydrocarbon receptor repressor	-0.0435471	-0.133981	0.0468869	5.08708	-0.956442	0.34137	0.643594	-5.86446
ENSG00000063587	ZNF275	zinc finger protein 275	0.117386	-0.00953072	0.244303	3.74355	1.83708	0.0694446	0.302865	-4.68967
ENSG00000063601	MTMR1	myotubularin related protein 1	0.0218481	-0.0474712	0.0911673	4.67143	0.626022	0.532859	0.77707	-6.11832
ENSG00000063660	GPC1	glypican 1	-0.0236594	-0.143342	0.096023	8.41962	-0.392649	0.695492	0.869982	-6.23423
ENSG00000063761	ADCK1	aarF domain containing kinase 1	0.00643039	-0.153148	0.166008	2.03083	0.0800378	0.936382	0.976579	-6.30643
ENSG00000063854	HAGH	hydroxyacylglutathione hydrolase	-0.0759804	-0.153443	0.00148214	5.40952	-1.94823	0.0544523	0.266498	-4.49191
ENSG00000063978	RNF4	ring finger protein 4	0.0783525	0.0157146	0.14099	5.81476	2.48454	0.0147907	0.135309	-3.39117
ENSG00000064012	CASP8	caspase 8	-0.115468	-0.213733	-0.0172032	4.15636	-2.33397	0.0217875	0.167151	-3.72415
ENSG00000064042	LIMCH1	LIM and calponin homology domains 1	-0.026102	-0.113724	0.0615197	7.42717	-0.591688	0.555519	0.790627	-6.13868
ENSG00000064102	INTS13	integrator complex subunit 13	-0.0139058	-0.0805196	0.052708	5.17485	-0.414632	0.679382	0.862595	-6.22556
ENSG00000064115	TM7SF3	transmembrane 7 superfamily member 3	-0.0237878	-0.0799128	0.0323372	5.78754	-0.841838	0.402074	0.696473	-5.96434
ENSG00000064195	DLX3	distal-less homeobox 3	0.0286329	-0.208783	0.266049	1.32677	0.239545	0.811219	0.926352	-6.28151
ENSG00000064199	SPA17	sperm autoantigenic protein 17	0.122226	-0.24196	0.486411	1.09513	0.666608	0.506701	0.760848	-6.09278
ENSG00000064201	TSPAN32	tetraspanin 32	0.0539815	-0.562902	0.670865	-1.53893	0.173809	0.8624	0.946899	-6.29479
ENSG00000064205	CCN5	cellular communication network factor 5	-0.373051	-0.574995	-0.171107	6.5232	-3.66917	0.000408682	0.0164171	-0.181156
ENSG00000064225	ST3GAL6	ST3 beta-galactoside alpha-2,3-sialyltransferase 6	0.113006	-0.377732	0.603745	0.685075	0.457387	0.648477	0.847018	-6.20737
ENSG00000064300	NGFR	nerve growth factor receptor	-0.191405	-0.357203	-0.0256061	5.31639	-2.29299	0.0241401	0.175918	-3.81158
ENSG00000064309	CDON	cell adhesion associated, oncogene regulated	-0.275849	-0.368364	-0.183335	4.77685	-5.92236	5.49847e-08	2.02806e-05	8.12644
ENSG00000064313	TAF2	TATA-box binding protein associated factor 2	0.0583331	-0.00483355	0.1215	5.83753	1.83425	0.0698679	0.304241	-4.69458
ENSG00000064393	HIPK2	homeodomain interacting protein kinase 2	0.105338	-0.0487632	0.259439	6.04514	1.35772	0.177893	0.475074	-5.41726
ENSG00000064419	TNPO3	transportin 3	-0.0010784	-0.0575322	0.0553754	6.20195	-0.0379418	0.969817	0.989208	-6.30886
ENSG00000064490	RFXANK	regulatory factor X associated ankyrin containing protein	0.0691063	-0.0489864	0.187199	4.1117	1.16232	0.248129	0.556963	-5.65382
ENSG00000064545	TMEM161A	transmembrane protein 161A	-0.0556525	-0.16234	0.0510347	4.02423	-1.0361	0.302885	0.60991	-5.78769
ENSG00000064547	LPAR2	lysophosphatidic acid receptor 2	0.140001	-0.464976	0.744978	-1.67086	0.459646	0.646861	0.846401	-6.20636
ENSG00000064601	CTSA	cathepsin A	-0.076493	-0.146994	-0.00599243	7.14941	-2.15506	0.0337828	0.209101	-4.09573
ENSG00000064607	SUGP2	SURP and G-patch domain containing 2	0.00518598	-0.0455417	0.0559136	6.3043	0.203056	0.839542	0.937258	-6.2894
ENSG00000064651	SLC12A2	solute carrier family 12 member 2	-0.0334137	-0.117749	0.0509219	5.75429	-0.786946	0.433348	0.717047	-6.00774
ENSG00000064652	SNX24	sorting nexin 24	0.0290624	-0.054262	0.112387	3.31788	0.692772	0.490207	0.750739	-6.07547
ENSG00000064655	EYA2	EYA transcriptional coactivator and phosphatase 2	0.078176	-0.0908803	0.247232	2.53622	0.918487	0.360779	0.660108	-5.89892
ENSG00000064666	CNN2	calponin 2	0.0318256	-0.0728798	0.136531	6.63377	0.603723	0.547522	0.785601	-6.13167
ENSG00000064687	ABCA7	ATP binding cassette subfamily A member 7	0.074015	-0.11447	0.2625	3.15549	0.779964	0.437425	0.720845	-6.01305
ENSG00000064692	SNCAIP	synuclein alpha interacting protein	-0.263633	-0.84933	0.322064	-1.73025	-0.894041	0.373646	0.672165	-5.92039
ENSG00000064703	DDX20	DEAD-box helicase 20	0.0315464	-0.036351	0.0994438	4.66132	0.922843	0.358517	0.658939	-5.89504
ENSG00000064726	BTBD1	BTB domain containing 1	-0.0154942	-0.0849276	0.0539392	7.24423	-0.443233	0.658643	0.85213	-6.21359
ENSG00000064763	FAR2	fatty acyl-CoA reductase 2	-0.085968	-0.20449	0.0325542	3.67409	-1.44068	0.153089	0.439108	-5.30617
ENSG00000064787	BCAS1	brain enriched myelin associated protein 1	-0.0526242	-0.189085	0.0838366	6.21382	-0.765964	0.44567	0.725834	-6.02357
ENSG00000064886	CHI3L2	chitinase 3 like 2	-0.539545	-1.09671	0.0176233	1.00186	-1.92341	0.0575381	0.274724	-4.537
ENSG00000064932	SBNO2	strawberry notch homolog 2	-0.016784	-0.155335	0.121767	5.62081	-0.240611	0.810395	0.925603	-6.28126
ENSG00000064933	PMS1	PMS1 homolog 1, mismatch repair system component	0.0870309	0.00303061	0.171031	4.80555	2.0579	0.0424453	0.234761	-4.28637
ENSG00000064961	HMG20B	high mobility group 20B	-0.106815	-0.218051	0.00442177	5.42387	-1.90728	0.0596217	0.279008	-4.56602
ENSG00000064989	CALCRL	calcitonin receptor like receptor	-0.295252	-0.558681	-0.031823	3.5195	-2.22618	0.028458	0.191728	-3.95119
ENSG00000064995	TAF11	TATA-box binding protein associated factor 11	-0.0358961	-0.10825	0.036458	4.60508	-0.985406	0.327024	0.631216	-5.83724
ENSG00000064999	ANKS1A	ankyrin repeat and sterile alpha motif domain containing 1A	0.0294243	-0.0735803	0.132429	4.99435	0.567389	0.57184	0.800655	-6.1524
ENSG00000065000	AP3D1	adaptor related protein complex 3 subunit delta 1	0.0553845	-0.0363061	0.147075	6.72372	1.19976	0.233331	0.541361	-5.61124
ENSG00000065029	ZNF76	zinc finger protein 76	-0.0040381	-0.0759047	0.0678285	4.40999	-0.111604	0.911382	0.967212	-6.30347
ENSG00000065054	SLC9A3R2	SLC9A3 regulator 2	-0.0474542	-0.211051	0.116143	4.53569	-0.576142	0.565934	0.796647	-6.14752
ENSG00000065057	NTHL1	nth like DNA glycosylase 1	-0.180823	-0.370106	0.00845922	2.49614	-1.89747	0.0609199	0.282367	-4.58356
ENSG00000065060	UHRF1BP1	UHRF1 binding protein 1	0.0828483	0.0239138	0.141783	4.80752	2.79219	0.0063742	0.0858481	-2.65534
ENSG00000065135	GNAI3	G protein subunit alpha i3	0.0151613	-0.0440994	0.074422	6.93511	0.508161	0.612564	0.826513	-6.18346
ENSG00000065150	IPO5	importin 5	-0.0568182	-0.132987	0.0193504	9.37413	-1.48164	0.141873	0.422608	-5.24901
ENSG00000065154	OAT	ornithine aminotransferase	-0.0716762	-0.133089	-0.0102629	7.47006	-2.31816	0.02267	0.170283	-3.75804
ENSG00000065183	WDR3	WD repeat domain 3	0.000990684	-0.0665042	0.0684856	5.63418	0.0291538	0.976805	0.991587	-6.30915
ENSG00000065243	PKN2	protein kinase N2	0.0986468	0.0296717	0.167622	6.00295	2.84068	0.00554869	0.0788526	-2.53277
ENSG00000065268	WDR18	WD repeat domain 18	-0.109481	-0.23935	0.0203882	4.27461	-1.67442	0.0974644	0.353938	-4.95961
ENSG00000065308	TRAM2	translocation associated membrane protein 2	0.0429894	-0.125852	0.211831	7.72692	0.505723	0.614268	0.827351	-6.18466
ENSG00000065320	NTN1	netrin 1	0.0378866	-0.502945	0.578718	-0.213387	0.139141	0.889645	0.959684	-6.3001
ENSG00000065328	MCM10	minichromosome maintenance 10 replication initiation factor	-0.269454	-0.681779	0.14287	0.758665	-1.29801	0.197548	0.49969	-5.4933
ENSG00000065357	DGKA	diacylglycerol kinase alpha	0.00468845	-0.076598	0.0859749	4.91601	0.114562	0.909043	0.966112	-6.30315
ENSG00000065361	ERBB3	erb-b2 receptor tyrosine kinase 3	-0.152358	-0.303634	-0.00108243	4.62334	-2.00045	0.0484166	0.250001	-4.39533
ENSG00000065413	ANKRD44	ankyrin repeat domain 44	-0.00278984	-0.102586	0.0970065	4.10964	-0.0555259	0.955841	0.983661	-6.30806
ENSG00000065427	KARS1	lysyl-tRNA synthetase 1	-0.050981	-0.122693	0.0207313	6.96954	-1.41204	0.161332	0.451484	-5.34524
ENSG00000065457	ADAT1	adenosine deaminase tRNA specific 1	0.00399786	-0.0749129	0.0829086	4.26805	0.100629	0.920065	0.970391	-6.30461
ENSG00000065485	PDIA5	protein disulfide isomerase family A member 5	-0.127619	-0.227804	-0.0274334	5.18092	-2.53012	0.013112	0.127484	-3.28681
ENSG00000065491	TBC1D22B	TBC1 domain family member 22B	0.110254	0.022693	0.197815	3.50985	2.50101	0.0141634	0.132254	-3.35366
ENSG00000065518	NDUFB4	NADH:ubiquinone oxidoreductase subunit B4	-0.0770154	-0.155486	0.00145468	6.07829	-1.94942	0.0543088	0.266415	-4.48975
ENSG00000065526	SPEN	spen family transcriptional repressor	0.13346	-0.0483623	0.315283	4.45809	1.45793	0.148286	0.431963	-5.28229
ENSG00000065534	MYLK	myosin light chain kinase	0.237694	0.0808986	0.394489	7.48514	3.01104	0.00336538	0.059327	-2.08831
ENSG00000065548	ZC3H15	zinc finger CCCH-type containing 15	0.0154541	-0.0555655	0.0864736	6.10475	0.432211	0.666605	0.855663	-6.2183
ENSG00000065559	MAP2K4	mitogen-activated protein kinase kinase 4	0.0264055	-0.0385276	0.0913387	5.51051	0.807717	0.421349	0.708908	-5.99166
ENSG00000065600	PACC1	proton activated chloride channel 1	0.181931	0.0581447	0.305717	3.36499	2.91921	0.00441716	0.0696658	-2.33052
ENSG00000065613	SLK	STE20 like kinase	0.0118146	-0.0677804	0.0914096	6.83576	0.294826	0.768795	0.906172	-6.26707
ENSG00000065615	CYB5R4	cytochrome b5 reductase 4	-0.000133318	-0.0992623	0.0989957	4.42721	-0.00267128	0.997874	0.99912	-6.30956
ENSG00000065618	COL17A1	collagen type XVII alpha 1 chain	-0.377347	-0.95798	0.203287	-0.179995	-1.29083	0.200015	0.502951	-5.50221
ENSG00000065621	GSTO2	glutathione S-transferase omega 2	0.0251093	-0.169673	0.219892	1.63017	0.256044	0.798491	0.920552	-6.27751
ENSG00000065665	SEC61A2	SEC61 translocon subunit alpha 2	-0.0382037	-0.13467	0.0582627	2.86713	-0.786611	0.433543	0.717297	-6.008
ENSG00000065675	PRKCQ	protein kinase C theta	-0.833994	-1.3258	-0.342183	-0.310204	-3.36818	0.00110862	0.0305464	-1.08943
ENSG00000065717	TLE2	TLE family member 2, transcriptional corepressor	-0.535998	-1.08533	0.0133308	-0.13244	-1.93804	0.0557026	0.26985	-4.5105
ENSG00000065802	ASB1	ankyrin repeat and SOCS box containing 1	0.013768	-0.0494984	0.0770344	6.24311	0.432245	0.666581	0.855663	-6.21828
ENSG00000065809	FAM107B	family with sequence similarity 107 member B	0.0908094	-0.0274597	0.209079	3.51748	1.52507	0.130691	0.405624	-5.18673
ENSG00000065833	ME1	malic enzyme 1	0.240272	0.121125	0.359419	5.27244	4.00546	0.000125856	0.00751954	0.900206
ENSG00000065882	TBC1D1	TBC1 domain family member 1	-0.0222909	-0.0980137	0.0534318	6.38904	-0.584699	0.560189	0.793661	-6.14268
ENSG00000065883	CDK13	cyclin dependent kinase 13	0.101409	0.0448089	0.15801	5.96452	3.55868	0.000593268	0.0205749	-0.521358
ENSG00000065911	MTHFD2	methylenetetrahydrofolate dehydrogenase (NADP+ dependent) 2, methenyltetrahydrofolate cyclohydrolase	0.0478826	-0.0878126	0.183578	6.64334	0.700881	0.485156	0.748462	-6.06998
ENSG00000065923	SLC9A7	solute carrier family 9 member A7	-0.0208258	-0.0773082	0.0356566	7.12278	-0.732352	0.465826	0.736114	-6.04804
ENSG00000065970	FOXJ2	forkhead box J2	0.109357	-0.0373043	0.256017	3.69476	1.48102	0.142037	0.422957	-5.24988
ENSG00000065978	YBX1	Y-box binding protein 1	-0.0641659	-0.11514	-0.0131918	8.81099	-2.50026	0.0141912	0.132361	-3.35536
ENSG00000065989	PDE4A	phosphodiesterase 4A	0.0344677	-0.214934	0.283869	1.88964	0.274501	0.784318	0.913818	-6.27273
ENSG00000066027	PPP2R5A	protein phosphatase 2 regulatory subunit B'alpha	-0.0145031	-0.0958509	0.0668447	4.65428	-0.354116	0.724066	0.885182	-6.24828
ENSG00000066032	CTNNA2	catenin alpha 2	-0.959605	-1.62138	-0.297828	-1.65617	-2.88013	0.00495063	0.0740193	-2.43174
ENSG00000066044	ELAVL1	ELAV like RNA binding protein 1	0.00850075	-0.0530941	0.0700956	5.48002	0.274122	0.784609	0.913838	-6.27283
ENSG00000066084	DIP2B	disco interacting protein 2 homolog B	-0.0192237	-0.0787458	0.0402984	5.779	-0.641488	0.522809	0.770633	-6.10877
ENSG00000066117	SMARCD1	SWI/SNF related, matrix associated, actin dependent regulator of chromatin, subfamily d, member 1	0.021769	-0.0532476	0.0967855	4.36037	0.576384	0.565771	0.796647	-6.14739
ENSG00000066135	KDM4A	lysine demethylase 4A	0.0321318	-0.0440842	0.108348	4.3143	0.837374	0.404565	0.698204	-5.96798
ENSG00000066136	NFYC	nuclear transcription factor Y subunit gamma	-0.0357895	-0.112708	0.0411294	4.3509	-0.924174	0.357827	0.65841	-5.89385
ENSG00000066185	ZMYND12	zinc finger MYND-type containing 12	0.0411649	-0.213403	0.295733	0.559025	0.321185	0.748803	0.896901	-6.25914
ENSG00000066230	SLC9A3	solute carrier family 9 member A3	-0.065162	-0.361008	0.230684	0.452647	-0.437481	0.662794	0.854163	-6.21606
ENSG00000066248	NGEF	neuronal guanine nucleotide exchange factor	-0.334839	-0.566971	-0.102708	3.39005	-2.86506	0.00517176	0.0754788	-2.47047
ENSG00000066279	ASPM	assembly factor for spindle microtubules	-0.00146095	-0.286084	0.283162	4.31203	-0.0101952	0.991888	0.997315	-6.30951
ENSG00000066322	ELOVL1	ELOVL fatty acid elongase 1	-0.0513097	-0.117695	0.0150752	5.94429	-1.53519	0.12819	0.401465	-5.17198
ENSG00000066379	POLR1H	RNA polymerase I subunit H	0.106457	-0.0342524	0.247166	2.8096	1.50273	0.136352	0.413819	-5.21897
ENSG00000066405	CLDN18	claudin 18	0.181491	-0.329498	0.69248	-0.294792	0.705463	0.482315	0.746239	-6.06684
ENSG00000066422	ZBTB11	zinc finger and BTB domain containing 11	0.0162349	-0.0631654	0.0956351	5.10972	0.406123	0.685601	0.865594	-6.22897
ENSG00000066427	ATXN3	ataxin 3	0.0356651	-0.031905	0.103235	5.40262	1.04838	0.297224	0.603636	-5.77533
ENSG00000066455	GOLGA5	golgin A5	0.0764128	0.00574371	0.147082	6.45123	2.14767	0.0343832	0.210807	-4.11051
ENSG00000066468	FGFR2	fibroblast growth factor receptor 2	0.480747	-0.0616826	1.02318	0.762248	1.76037	0.0816872	0.32807	-4.81988
ENSG00000066557	LRRC40	leucine rich repeat containing 40	0.021602	-0.0720865	0.11529	4.30547	0.457971	0.648059	0.846876	-6.20711
ENSG00000066583	ISOC1	isochorismatase domain containing 1	0.048302	-0.103737	0.200341	2.52616	0.631019	0.529602	0.775421	-6.11526
ENSG00000066629	EML1	EMAP like 1	-0.234861	-0.341557	-0.128165	6.27052	-4.37214	3.24922e-05	0.00303055	2.15273
ENSG00000066651	TRMT11	tRNA methyltransferase 11 homolog	0.0867253	-0.0496061	0.223057	3.89961	1.26352	0.209614	0.513794	-5.53572
ENSG00000066654	THUMPD1	THUMP domain containing 1	0.0510007	-0.0159208	0.117922	5.74432	1.5137	0.133548	0.409166	-5.20319
ENSG00000066697	MSANTD3	Myb/SANT DNA binding domain containing 3	-0.0268082	-0.0899565	0.0363402	5.28031	-0.84321	0.40131	0.695739	-5.96322
ENSG00000066739	ATG2B	autophagy related 2B	0.0796786	0.0235059	0.135851	6.09214	2.81739	0.00593202	0.082495	-2.59185
ENSG00000066777	ARFGEF1	ADP ribosylation factor guanine nucleotide exchange factor 1	0.0454214	-0.0191274	0.10997	6.43852	1.39766	0.165594	0.456632	-5.36455
ENSG00000066827	ZFAT	zinc finger and AT-hook domain containing	-0.102943	-0.172141	-0.0337451	3.82721	-2.95485	0.0039774	0.0656194	-2.23725
ENSG00000066855	MTFR1	mitochondrial fission regulator 1	0.129274	0.030447	0.2281	4.97914	2.59817	0.0109234	0.11504	-3.12795
ENSG00000066923	STAG3	stromal antigen 3	0.28201	-0.124398	0.688418	0.768066	1.37827	0.171483	0.464901	-5.39033
ENSG00000066926	FECH	ferrochelatase	-0.0310278	-0.0958147	0.0337591	5.10408	-0.95125	0.343984	0.6462	-5.86926
ENSG00000066933	MYO9A	myosin IXA	0.0360143	-0.0221593	0.0941878	6.46094	1.22965	0.221983	0.528513	-5.57631
ENSG00000067048	DDX3Y	DEAD-box helicase 3 Y-linked	0.0614874	-0.00192346	0.124898	6.39119	1.92599	0.0572112	0.273726	-4.53235
ENSG00000067057	PFKP	phosphofructokinase, platelet	-0.0439636	-0.169797	0.0818701	6.47456	-0.693949	0.489473	0.750109	-6.07468
ENSG00000067064	IDI1	isopentenyl-diphosphate delta isomerase 1	0.3336	0.184031	0.483169	6.56866	4.43012	2.60663e-05	0.00259527	2.3573
ENSG00000067066	SP100	SP100 nuclear antigen	-0.0144697	-0.0877584	0.0588191	6.39222	-0.39215	0.69586	0.87024	-6.23442
ENSG00000067082	KLF6	Kruppel like factor 6	0.112125	-0.00685007	0.2311	6.05485	1.87188	0.0644186	0.291293	-4.62892
ENSG00000067113	PLPP1	phospholipid phosphatase 1	-0.000130439	-0.0921271	0.0918663	5.82274	-0.00281621	0.997759	0.99912	-6.30956
ENSG00000067141	NEO1	neogenin 1	-0.00917713	-0.120432	0.102077	4.72273	-0.16384	0.870218	0.949628	-6.29644
ENSG00000067167	TRAM1	translocation associated membrane protein 1	0.151245	0.0850797	0.21741	8.32451	4.54028	1.70722e-05	0.00195116	2.75066
ENSG00000067177	PHKA1	phosphorylase kinase regulatory subunit alpha 1	-0.00660753	-0.236371	0.223156	2.31591	-0.0571202	0.954574	0.982795	-6.30797
ENSG00000067182	TNFRSF1A	TNF receptor superfamily member 1A	0.0245017	-0.0725091	0.121513	7.0863	0.501658	0.617113	0.829136	-6.18666
ENSG00000067191	CACNB1	calcium voltage-gated channel auxiliary subunit beta 1	-0.0725859	-0.185065	0.0398934	5.08142	-1.28177	0.203162	0.506585	-5.5134
ENSG00000067208	EVI5	ecotropic viral integration site 5	0.00125484	-0.0777203	0.08023	5.86198	0.0315593	0.974892	0.991262	-6.30908
ENSG00000067221	STOML1	stomatin like 1	-0.0767922	-0.180833	0.0272482	5.33012	-1.46604	0.146066	0.428741	-5.27096
ENSG00000067225	PKM	pyruvate kinase M1/2	-0.071057	-0.141868	-0.000246224	11.1036	-1.99314	0.0492251	0.25257	-4.40898
ENSG00000067248	DHX29	DExH-box helicase 29	0.0506717	-0.0193769	0.12072	6.36251	1.4368	0.154185	0.440769	-5.3115
ENSG00000067334	DNTTIP2	deoxynucleotidyltransferase terminal interacting protein 2	0.0930709	0.00814766	0.177994	5.66079	2.1768	0.0320702	0.204265	-4.052
ENSG00000067365	METTL22	methyltransferase like 22	0.0171957	-0.0824628	0.116854	4.14527	0.342717	0.732597	0.889111	-6.25216
ENSG00000067369	TP53BP1	tumor protein p53 binding protein 1	-0.0241847	-0.0661353	0.0177659	7.09571	-1.14507	0.255166	0.564335	-5.67299
ENSG00000067445	TRO	trophinin	-0.187992	-0.276633	-0.0993509	4.51848	-4.21245	5.91025e-05	0.00446128	1.59832
ENSG00000067533	RRP15	ribosomal RNA processing 15 homolog	0.0733841	-0.0194629	0.166231	4.4625	1.56987	0.119897	0.389446	-5.1207
ENSG00000067560	RHOA	ras homolog family member A	-0.062657	-0.122954	-0.00235977	9.1348	-2.06397	0.0418528	0.232695	-4.27469
ENSG00000067596	DHX8	DEAH-box helicase 8	-0.00805117	-0.053458	0.0373557	5.96089	-0.352183	0.725511	0.88622	-6.24895
ENSG00000067601	PMS2P4	PMS1 homolog 2, mismatch repair system component pseudogene 4	-0.0542542	-0.458542	0.350034	0.385857	-0.266547	0.790418	0.916139	-6.27483
ENSG00000067606	PRKCZ	protein kinase C zeta	-0.42251	-0.799971	-0.0450494	-0.0373544	-2.22329	0.028659	0.192273	-3.95714
ENSG00000067646	ZFY	zinc finger protein Y-linked	0.107119	0.0319745	0.182265	5.00737	2.83139	0.00569882	0.0802831	-2.55639
ENSG00000067704	IARS2	isoleucyl-tRNA synthetase 2, mitochondrial	-0.0328819	-0.0764307	0.0106669	7.00013	-1.49972	0.137129	0.414986	-5.22328
ENSG00000067715	SYT1	synaptotagmin 1	-0.212142	-0.449482	0.0251982	2.32879	-1.77536	0.0791643	0.323297	-4.79485
ENSG00000067798	NAV3	neuron navigator 3	0.141064	0.0623299	0.219797	7.20936	3.55865	0.000593324	0.0205749	-0.521444
ENSG00000067829	IDH3G	isocitrate dehydrogenase (NAD(+)) 3 non-catalytic subunit gamma	-0.058449	-0.121043	0.00414468	4.90926	-1.85472	0.0668579	0.297505	-4.65901
ENSG00000067836	ROGDI	rogdi atypical leucine zipper	-0.0881187	-0.189772	0.0135348	3.63511	-1.72178	0.0884897	0.337486	-4.88343
ENSG00000067840	PDZD4	PDZ domain containing 4	-0.0536236	-0.261399	0.154152	1.92837	-0.512616	0.609455	0.824564	-6.18124
ENSG00000067900	ROCK1	Rho associated coiled-coil containing protein kinase 1	0.112734	0.0156297	0.209838	6.64816	2.30594	0.0233737	0.172977	-3.7841
ENSG00000067955	CBFB	core-binding factor subunit beta	-0.0156802	-0.092328	0.0609676	6.0127	-0.406333	0.685447	0.865594	-6.22889
ENSG00000067992	PDK3	pyruvate dehydrogenase kinase 3	-0.0411085	-0.352464	0.270247	1.70221	-0.262245	0.793723	0.917756	-6.27594
ENSG00000068001	HYAL2	hyaluronidase 2	-0.106936	-0.198683	-0.0151899	5.05187	-2.31509	0.0228452	0.170697	-3.7646
ENSG00000068024	HDAC4	histone deacetylase 4	-0.110258	-0.257327	0.0368107	4.55441	-1.48909	0.139903	0.419451	-5.23845
ENSG00000068028	RASSF1	Ras association domain family member 1	-0.0420664	-0.122241	0.0381079	4.93509	-1.04215	0.300087	0.606868	-5.78162
ENSG00000068078	FGFR3	fibroblast growth factor receptor 3	-0.320743	-1.0261	0.384615	-1.14278	-0.903188	0.368798	0.668034	-5.91243
ENSG00000068079	IFI35	interferon induced protein 35	-0.0414463	-0.192578	0.109685	3.84221	-0.544706	0.587281	0.811218	-6.1647
ENSG00000068097	HEATR6	HEAT repeat containing 6	-0.0131483	-0.0687486	0.0424521	4.73542	-0.469701	0.639686	0.841939	-6.2018
ENSG00000068120	COASY	Coenzyme A synthase	0.0134284	-0.0939399	0.120797	4.74274	0.248416	0.804369	0.92322	-6.27939
ENSG00000068137	PLEKHH3	pleckstrin homology, MyTH4 and FERM domain containing H3	-0.00682723	-0.141825	0.12817	3.44568	-0.10045	0.920207	0.970391	-6.30463
ENSG00000068305	MEF2A	myocyte enhancer factor 2A	0.0325892	-0.0565706	0.121749	6.63465	0.725999	0.469693	0.7387	-6.05255
ENSG00000068308	OTUD5	OTU deubiquitinase 5	-0.0267224	-0.0907205	0.0372758	5.3213	-0.829351	0.409064	0.700993	-5.97447
ENSG00000068323	TFE3	transcription factor binding to IGHM enhancer 3	0.042637	-0.0383173	0.123591	5.99871	1.04611	0.298266	0.604844	-5.77762
ENSG00000068354	TBC1D25	TBC1 domain family member 25	-0.0562023	-0.175676	0.0632717	3.51905	-0.934354	0.352581	0.653573	-5.88468
ENSG00000068366	ACSL4	acyl-CoA synthetase long chain family member 4	0.232472	0.157737	0.307207	8.03503	6.17843	1.76786e-08	8.19731e-06	9.19488
ENSG00000068383	INPP5A	inositol polyphosphate-5-phosphatase A	-0.0466347	-0.140688	0.0474187	4.39102	-0.98484	0.3273	0.631525	-5.83778
ENSG00000068394	GPKOW	G-patch domain and KOW motifs	-0.0220739	-0.104639	0.0604917	4.57803	-0.53102	0.596692	0.816624	-6.17187
ENSG00000068400	GRIPAP1	GRIP1 associated protein 1	0.0112996	-0.0722254	0.0948246	4.60462	0.268706	0.788761	0.915389	-6.27427
ENSG00000068438	FTSJ1	FtsJ RNA 2'-O-methyltransferase 1	-0.036848	-0.136972	0.0632759	6.16206	-0.730982	0.466658	0.736497	-6.04902
ENSG00000068489	PRR11	proline rich 11	-0.0204884	-0.26202	0.221044	2.59253	-0.168486	0.866573	0.948105	-6.29568
ENSG00000068615	REEP1	receptor accessory protein 1	-0.0403324	-0.135605	0.0549398	5.14723	-0.84085	0.402625	0.696868	-5.96515
ENSG00000068650	ATP11A	ATPase phospholipid transporting 11A	0.0623318	-0.0850025	0.209666	4.2237	0.840305	0.402928	0.696995	-5.96559
ENSG00000068654	POLR1A	RNA polymerase I subunit A	0.0655459	-0.021447	0.152539	5.44562	1.49656	0.137951	0.416291	-5.22781
ENSG00000068697	LAPTM4A	lysosomal protein transmembrane 4 alpha	-0.0118982	-0.0613067	0.0375103	8.35983	-0.478311	0.63357	0.838132	-6.19782
ENSG00000068724	TTC7A	tetratricopeptide repeat domain 7A	-0.0438031	-0.126393	0.0387868	5.20229	-1.05344	0.294914	0.6019	-5.77019
ENSG00000068745	IP6K2	inositol hexakisphosphate kinase 2	-0.051354	-0.112079	0.00937068	5.12726	-1.67973	0.0964217	0.351726	-4.95116
ENSG00000068784	SRBD1	S1 RNA binding domain 1	0.0127177	-0.0871436	0.112579	4.84103	0.252954	0.800871	0.921732	-6.27828
ENSG00000068796	KIF2A	kinesin family member 2A	-0.0249391	-0.107376	0.0574981	5.28143	-0.60088	0.549406	0.78648	-6.13334
ENSG00000068878	PSME4	proteasome activator subunit 4	0.136419	0.0488908	0.223947	5.85698	3.09569	0.00260603	0.05059	-1.8596
ENSG00000068885	IFT80	intraflagellar transport 80	-0.0958629	-0.209374	0.0176483	4.70241	-1.67742	0.0968733	0.352714	-4.95484
ENSG00000068903	SIRT2	sirtuin 2	-0.220951	-0.310144	-0.131757	7.07439	-4.92033	3.79852e-06	0.000670068	4.15211
ENSG00000068912	ERLEC1	endoplasmic reticulum lectin 1	-0.00886521	-0.0731864	0.055456	6.96428	-0.273757	0.784888	0.913897	-6.27293
ENSG00000068971	PPP2R5B	protein phosphatase 2 regulatory subunit B'beta	0.0517182	-0.0228203	0.126257	4.48953	1.37814	0.171522	0.464901	-5.3905
ENSG00000068976	PYGM	glycogen phosphorylase, muscle associated	-0.531397	-1.04222	-0.0205756	0.795402	-2.06624	0.0416329	0.232204	-4.27031
ENSG00000069011	PITX1	paired like homeodomain 1	-0.281612	-0.551683	-0.0115422	1.28245	-2.07112	0.0411638	0.230839	-4.26089
ENSG00000069020	MAST4	microtubule associated serine/threonine kinase family member 4	-0.0686777	-0.206573	0.0692178	4.11849	-0.989228	0.325161	0.629548	-5.83359
ENSG00000069122	ADGRF5	adhesion G protein-coupled receptor F5	-0.0599284	-0.783091	0.663234	-0.420226	-0.164599	0.869623	0.949482	-6.29632
ENSG00000069188	SDK2	sidekick cell adhesion molecule 2	-0.423913	-0.954208	0.106382	0.101723	-1.58778	0.115787	0.385024	-5.0938
ENSG00000069248	NUP133	nucleoporin 133	-0.0669757	-0.126366	-0.00758499	6.17746	-2.23991	0.0275194	0.188843	-3.92281
ENSG00000069275	NUCKS1	nuclear casein kinase and cyclin dependent kinase substrate 1	0.0117749	-0.0444957	0.0680456	8.61507	0.415631	0.678654	0.86194	-6.22516
ENSG00000069329	VPS35	VPS35 retromer complex component	-0.0264731	-0.0821029	0.0291568	7.36174	-0.945208	0.347042	0.649042	-5.8748
ENSG00000069345	DNAJA2	DnaJ heat shock protein family (Hsp40) member A2	-0.0212731	-0.0770286	0.0344824	6.844	-0.757834	0.450498	0.728636	-6.02959
ENSG00000069399	BCL3	BCL3 transcription coactivator	0.169253	-0.220253	0.55876	1.83305	0.863085	0.390348	0.68737	-5.94677
ENSG00000069424	KCNAB2	potassium voltage-gated channel subfamily A regulatory beta subunit 2	-0.0122641	-0.162422	0.137894	2.2302	-0.162225	0.871486	0.950269	-6.2967
ENSG00000069431	ABCC9	ATP binding cassette subfamily C member 9	0.0704128	-0.145567	0.286392	3.71046	0.647545	0.518901	0.768362	-6.10497
ENSG00000069493	CLEC2D	C-type lectin domain family 2 member D	0.594596	0.159227	1.02996	1.63055	2.71266	0.00797432	0.0955799	-2.85254
ENSG00000069509	FUNDC1	FUN14 domain containing 1	0.0205719	-0.0792527	0.120396	3.33669	0.409324	0.683259	0.865148	-6.2277
ENSG00000069667	RORA	RAR related orphan receptor A	0.350639	0.208229	0.493048	5.02851	4.89048	4.28427e-06	0.000731889	4.03966
ENSG00000069696	DRD4	dopamine receptor D4	-0.163665	-0.773577	0.446248	-1.42973	-0.532989	0.595334	0.816227	-6.17085
ENSG00000069702	TGFBR3	transforming growth factor beta receptor 3	-0.108855	-0.312864	0.0951532	6.0734	-1.05982	0.292017	0.59936	-5.76368
ENSG00000069812	HES2	hes family bHLH transcription factor 2	-0.0579012	-0.642802	0.527	-0.80929	-0.196624	0.844558	0.939757	-6.29066
ENSG00000069849	ATP1B3	ATPase Na+/K+ transporting subunit beta 3	-0.0340536	-0.0952493	0.027142	6.68989	-1.10528	0.271935	0.580842	-5.71617
ENSG00000069869	NEDD4	NEDD4 E3 ubiquitin protein ligase	-0.00435531	-0.0920632	0.0833526	6.34308	-0.0986306	0.921647	0.970668	-6.30481
ENSG00000069943	PIGB	phosphatidylinositol glycan anchor biosynthesis class B	-0.0789327	-0.182849	0.0249838	3.39544	-1.5087	0.134821	0.411353	-5.2104
ENSG00000069956	MAPK6	mitogen-activated protein kinase 6	0.103959	0.0386656	0.169252	6.8273	3.16245	0.00212305	0.0449805	-1.67567
ENSG00000069966	GNB5	G protein subunit beta 5	0.0785393	-0.00124673	0.158325	4.26146	1.9552	0.0536118	0.26478	-4.47916
ENSG00000069974	RAB27A	RAB27A, member RAS oncogene family	0.0784301	-0.0573736	0.214234	2.6622	1.1471	0.254331	0.563525	-5.67075
ENSG00000069998	HDHD5	haloacid dehalogenase like hydrolase domain containing 5	0.00582114	-0.0933045	0.104947	4.29886	0.116641	0.9074	0.965525	-6.30291
ENSG00000070010	UFD1	ubiquitin recognition factor in ER associated degradation 1	-0.0694471	-0.139231	0.000336832	5.26891	-1.97665	0.0510929	0.257671	-4.43964
ENSG00000070018	LRP6	LDL receptor related protein 6	0.00606097	-0.058273	0.0703949	6.1871	0.187125	0.851977	0.941627	-6.29244
ENSG00000070031	SCT	secretin	-0.235039	-0.497043	0.026966	2.25471	-1.78181	0.0780986	0.321323	-4.78401
ENSG00000070047	PHRF1	PHD and ring finger domains 1	-0.0123163	-0.119187	0.0945539	4.98246	-0.228905	0.819454	0.929799	-6.28395
ENSG00000070061	ELP1	elongator complex protein 1	-0.0206116	-0.0768652	0.0356419	6.08329	-0.727768	0.468614	0.738148	-6.0513
ENSG00000070081	NUCB2	nucleobindin 2	0.164537	0.084362	0.244712	6.53393	4.0762	9.74516e-05	0.00630096	1.13613
ENSG00000070087	PFN2	profilin 2	-0.0379456	-0.09673	0.0208387	7.15275	-1.28213	0.203038	0.506585	-5.51297
ENSG00000070159	PTPN3	protein tyrosine phosphatase non-receptor type 3	0.0306977	-0.416717	0.478112	1.03908	0.136278	0.891901	0.960304	-6.30048
ENSG00000070182	SPTB	spectrin beta, erythrocytic	-0.0338772	-0.376732	0.308978	2.59937	-0.196259	0.844843	0.939815	-6.29073
ENSG00000070214	SLC44A1	solute carrier family 44 member 1	-0.0372833	-0.107335	0.032768	7.10679	-1.05713	0.293236	0.600578	-5.76643
ENSG00000070269	TMEM260	transmembrane protein 260	0.0619984	-0.00515638	0.129153	4.09712	1.83373	0.0699462	0.30425	-4.69548
ENSG00000070366	SMG6	SMG6 nonsense mediated mRNA decay factor	0.0366998	-0.0518207	0.12522	4.61047	0.823475	0.412379	0.703242	-5.97918
ENSG00000070367	EXOC5	exocyst complex component 5	0.0559417	-0.0221392	0.134023	7.22762	1.42305	0.158122	0.446521	-5.3303
ENSG00000070371	CLTCL1	clathrin heavy chain like 1	0.0374035	-0.0547274	0.129534	4.63416	0.806376	0.422117	0.709205	-5.99271
ENSG00000070404	FSTL3	follistatin like 3	-0.0411212	-0.154381	0.0721383	6.85257	-0.721144	0.47266	0.740187	-6.05596
ENSG00000070413	DGCR2	DiGeorge syndrome critical region gene 2	-0.0515298	-0.126603	0.023543	5.7925	-1.36335	0.176119	0.471656	-5.40992
ENSG00000070423	RNF126	ring finger protein 126	-0.0793961	-0.230664	0.0718718	4.2636	-1.04252	0.299919	0.60683	-5.78125
ENSG00000070444	MNT	MAX network transcriptional repressor	0.106384	-0.10039	0.313158	2.35644	1.02191	0.30952	0.615648	-5.80181
ENSG00000070476	ZXDC	ZXD family zinc finger C	0.115626	0.0363982	0.194854	4.55881	2.89873	0.00468969	0.0717333	-2.3837
ENSG00000070495	JMJD6	jumonji domain containing 6, arginine demethylase and lysine hydroxylase	0.102969	0.0196788	0.186259	4.61653	2.45552	0.0159577	0.140927	-3.45677
ENSG00000070501	POLB	DNA polymerase beta	-0.0906258	-0.188286	0.00703457	3.90368	-1.84317	0.0685429	0.301051	-4.67913
ENSG00000070540	WIPI1	WD repeat domain, phosphoinositide interacting 1	-0.0258353	-0.116844	0.0651734	5.61254	-0.563847	0.574238	0.802234	-6.15435
ENSG00000070601	FRMPD1	FERM and PDZ domain containing 1	0.246795	0.0770341	0.416556	2.70175	2.88755	0.004845	0.0731437	-2.41261
ENSG00000070610	GBA2	glucosylceramidase beta 2	0.033252	-0.0290159	0.09552	4.55252	1.06068	0.291627	0.598939	-5.7628
ENSG00000070614	NDST1	N-deacetylase and N-sulfotransferase 1	0.0554497	-0.0417058	0.152605	7.57585	1.13361	0.259921	0.569728	-5.68558
ENSG00000070669	ASNS	asparagine synthetase (glutamine-hydrolyzing)	0.0891735	-0.276657	0.455004	1.402	0.484157	0.629431	0.836008	-6.19507
ENSG00000070718	AP3M2	adaptor related protein complex 3 subunit mu 2	-0.0508509	-0.128369	0.0266672	5.03092	-1.30295	0.195863	0.49769	-5.48713
ENSG00000070731	ST6GALNAC2	ST6 N-acetylgalactosaminide alpha-2,6-sialyltransferase 2	-0.57048	-1.14744	0.00647514	-0.550229	-1.96394	0.0525723	0.261636	-4.46309
ENSG00000070756	PABPC1	poly(A) binding protein cytoplasmic 1	0.0863427	-0.0205251	0.19321	8.22165	1.60476	0.111994	0.378003	-5.06804
ENSG00000070759	TESK2	testis associated actin remodelling kinase 2	-0.135882	-0.302354	0.0305897	2.14896	-1.62126	0.108404	0.372595	-5.04274
ENSG00000070761	CFAP20	cilia and flagella associated protein 20	-0.0720936	-0.166732	0.0225444	4.98597	-1.51308	0.133706	0.409496	-5.20409
ENSG00000070770	CSNK2A2	casein kinase 2 alpha 2	0.0733549	-0.0109575	0.157667	5.22316	1.7281	0.0873448	0.335825	-4.87311
ENSG00000070778	PTPN21	protein tyrosine phosphatase non-receptor type 21	0.00205936	-0.0581017	0.0622204	5.95524	0.0679905	0.945942	0.980089	-6.3073
ENSG00000070785	EIF2B3	eukaryotic translation initiation factor 2B subunit gamma	-0.121136	-0.206678	-0.035594	5.0653	-2.81271	0.00601203	0.0831792	-2.60369
ENSG00000070808	CAMK2A	calcium/calmodulin dependent protein kinase II alpha	-0.0223028	-0.197968	0.153362	1.60365	-0.252178	0.80147	0.921832	-6.27847
ENSG00000070814	TCOF1	treacle ribosome biogenesis factor 1	-0.0706742	-0.199441	0.0580927	4.31028	-1.09015	0.278509	0.587334	-5.73219
ENSG00000070831	CDC42	cell division cycle 42	-0.0513285	-0.124795	0.0221382	8.23719	-1.38771	0.168596	0.461096	-5.37782
ENSG00000070882	OSBPL3	oxysterol binding protein like 3	0.039476	-0.0264053	0.105357	5.70486	1.19015	0.237066	0.545414	-5.62229
ENSG00000070950	RAD18	RAD18 E3 ubiquitin protein ligase	-0.0174808	-0.152675	0.117714	3.37934	-0.256822	0.797893	0.920196	-6.27732
ENSG00000070961	ATP2B1	ATPase plasma membrane Ca2+ transporting 1	0.199814	0.0652249	0.334403	7.96822	2.94881	0.0040489	0.0662395	-2.25311
ENSG00000071051	NCK2	NCK adaptor protein 2	0.00456762	-0.088912	0.0980472	4.91831	0.0970519	0.922898	0.971191	-6.30496
ENSG00000071054	MAP4K4	mitogen-activated protein kinase kinase kinase kinase 4	-0.0183376	-0.102231	0.0655557	8.65851	-0.434157	0.665197	0.854641	-6.21748
ENSG00000071073	MGAT4A	alpha-1,3-mannosyl-glycoprotein 4-beta-N-acetylglucosaminyltransferase A	-0.0270573	-0.624882	0.570767	-1.37782	-0.0898963	0.928566	0.973365	-6.30561
ENSG00000071082	RPL31	ribosomal protein L31	-0.0744974	-0.157326	0.0083315	9.3191	-1.78645	0.0773397	0.320217	-4.7762
ENSG00000071127	WDR1	WD repeat domain 1	0.00373637	-0.0667746	0.0742473	8.45072	0.10525	0.916408	0.96898	-6.30415
ENSG00000071189	SNX13	sorting nexin 13	0.0292318	-0.0430884	0.101552	6.28577	0.802836	0.42415	0.710595	-5.99547
ENSG00000071205	ARHGAP10	Rho GTPase activating protein 10	-0.109431	-0.171432	-0.047431	5.82585	-3.50573	0.000707437	0.0227798	-0.68162
ENSG00000071242	RPS6KA2	ribosomal protein S6 kinase A2	-0.00652514	-0.0944742	0.0814239	6.76177	-0.147363	0.88317	0.956423	-6.29895
ENSG00000071243	ING3	inhibitor of growth family member 3	0.0910591	-0.026426	0.208544	3.33795	1.53947	0.127141	0.39969	-5.16571
ENSG00000071246	VASH1	vasohibin 1	-0.0220708	-0.161736	0.117594	3.82743	-0.313878	0.754329	0.899684	-6.26141
ENSG00000071282	LMCD1	LIM and cysteine rich domains 1	0.160369	0.0180832	0.302655	4.8867	2.23867	0.0276029	0.189073	-3.92537
ENSG00000071462	BUD23	BUD23 rRNA methyltransferase and ribosome maturation factor	-0.0352838	-0.0957991	0.0252316	5.41197	-1.15808	0.249844	0.559271	-5.65855
ENSG00000071537	SEL1L	SEL1L adaptor subunit of ERAD E3 ubiquitin ligase	0.156143	0.0810575	0.231228	7.95624	4.13045	7.99515e-05	0.00552141	1.31892
ENSG00000071539	TRIP13	thyroid hormone receptor interactor 13	-0.168628	-0.416805	0.0795492	2.36056	-1.34958	0.180481	0.477857	-5.42781
ENSG00000071553	ATP6AP1	ATPase H+ transporting accessory protein 1	-0.0463186	-0.10175	0.00911243	6.44179	-1.65971	0.100396	0.359625	-4.98286
ENSG00000071564	TCF3	transcription factor 3	-0.0907415	-0.20905	0.0275668	5.59281	-1.52343	0.131101	0.406304	-5.18912
ENSG00000071575	TRIB2	tribbles pseudokinase 2	0.0360642	-0.105607	0.177735	4.47067	0.505622	0.614338	0.827351	-6.18471
ENSG00000071626	DAZAP1	DAZ associated protein 1	0.0124876	-0.0705872	0.0955623	5.53355	0.298566	0.765948	0.904715	-6.26599
ENSG00000071655	MBD3	methyl-CpG binding domain protein 3	-0.0544031	-0.191902	0.0830959	6.05485	-0.785878	0.43397	0.717744	-6.00856
ENSG00000071794	HLTF	helicase like transcription factor	-0.0386744	-0.117761	0.040412	5.98075	-0.971298	0.333961	0.636806	-5.8506
ENSG00000071859	FAM50A	family with sequence similarity 50 member A	-0.0682703	-0.127817	-0.00872332	5.76582	-2.27721	0.0251044	0.179798	-3.84489
ENSG00000071889	FAM3A	FAM3 metabolism regulating signaling molecule A	-0.0397842	-0.153078	0.0735102	4.66742	-0.697482	0.48727	0.748642	-6.07229
ENSG00000071894	CPSF1	cleavage and polyadenylation specific factor 1	0.0467058	-0.0744709	0.167883	5.12703	0.765566	0.445905	0.72591	-6.02387
ENSG00000071967	CYBRD1	cytochrome b reductase 1	0.0234646	-0.0536352	0.100564	9.69661	0.604493	0.547012	0.785477	-6.13122
ENSG00000071994	PDCD2	programmed cell death 2	-0.0654235	-0.136462	0.00561511	5.71252	-1.82924	0.0706217	0.305235	-4.70322
ENSG00000072041	SLC6A15	solute carrier family 6 member 15	0.00357055	-0.575607	0.582748	1.43574	0.0122449	0.990257	0.996891	-6.30949
ENSG00000072042	RDH11	retinol dehydrogenase 11	0.246802	0.153716	0.339888	6.22285	5.26617	9.17585e-07	0.000209739	5.48197
ENSG00000072062	PRKACA	protein kinase cAMP-activated catalytic subunit alpha	0.0164432	-0.138197	0.171083	4.30952	0.211201	0.8332	0.934925	-6.28775
ENSG00000072071	ADGRL1	adhesion G protein-coupled receptor L1	-0.0157546	-0.228226	0.196717	2.58681	-0.147278	0.883237	0.956432	-6.29896
ENSG00000072110	ACTN1	actinin alpha 1	0.14239	0.0194873	0.265292	8.1471	2.30117	0.0236534	0.174091	-3.79423
ENSG00000072121	ZFYVE26	zinc finger FYVE-type containing 26	-0.00555368	-0.0661459	0.0550386	5.64161	-0.182052	0.855945	0.943627	-6.29336
ENSG00000072133	RPS6KA6	ribosomal protein S6 kinase A6	-0.0107072	-0.196059	0.174645	3.77623	-0.114738	0.908904	0.966112	-6.30313
ENSG00000072134	EPN2	epsin 2	0.0538037	-0.0435828	0.15119	4.35522	1.09735	0.275369	0.58422	-5.7246
ENSG00000072135	PTPN18	protein tyrosine phosphatase non-receptor type 18	0.0393082	-0.0809269	0.159543	3.19956	0.649356	0.517735	0.768037	-6.10383
ENSG00000072163	LIMS2	LIM zinc finger domain containing 2	-0.12248	-0.272407	0.0274473	3.95085	-1.62261	0.108113	0.372126	-5.04066
ENSG00000072195	SPEG	striated muscle enriched protein kinase	-0.0663425	-0.189863	0.0571777	4.98326	-1.0668	0.288867	0.596171	-5.75651
ENSG00000072201	LNX1	ligand of numb-protein X 1	-0.0285362	-0.155362	0.0982893	3.85888	-0.446911	0.655996	0.85074	-6.21199
ENSG00000072210	ALDH3A2	aldehyde dehydrogenase 3 family member A2	-0.000956449	-0.0954154	0.0935025	6.17714	-0.0201117	0.983998	0.994538	-6.30937
ENSG00000072274	TFRC	transferrin receptor	-0.0006242	-0.129998	0.128749	7.42738	-0.00958319	0.992375	0.997315	-6.30952
ENSG00000072310	SREBF1	sterol regulatory element binding transcription factor 1	0.502319	0.352477	0.652161	5.4642	6.6585	2.01366e-09	1.25691e-06	11.2426
ENSG00000072364	AFF4	AF4/FMR2 family member 4	0.117058	0.0436179	0.190498	7.38619	3.16592	0.00210044	0.0447552	-1.66605
ENSG00000072401	UBE2D1	ubiquitin conjugating enzyme E2 D1	0.0195765	-0.0572457	0.0963987	4.74225	0.50615	0.613969	0.827242	-6.18445
ENSG00000072415	MPP5	membrane palmitoylated protein 5	0.0468086	-0.0220304	0.115648	5.71882	1.35058	0.18016	0.477514	-5.42651
ENSG00000072422	RHOBTB1	Rho related BTB domain containing 1	0.110418	0.0074508	0.213385	5.55842	2.12996	0.0358591	0.215779	-4.14574
ENSG00000072501	SMC1A	structural maintenance of chromosomes 1A	0.097315	-0.0143808	0.209011	5.12442	1.73051	0.0869112	0.335509	-4.86917
ENSG00000072506	HSD17B10	hydroxysteroid 17-beta dehydrogenase 10	-0.106499	-0.202315	-0.0106842	5.03876	-2.20772	0.0297645	0.196281	-3.98911
ENSG00000072518	MARK2	microtubule affinity regulating kinase 2	0.0349594	-0.101114	0.171033	3.68282	0.510294	0.611075	0.825442	-6.1824
ENSG00000072571	HMMR	hyaluronan mediated motility receptor	-0.208452	-0.54111	0.124205	2.36142	-1.24463	0.216447	0.522223	-5.55848
ENSG00000072609	CHFR	checkpoint with forkhead and ring finger domains	-0.00026979	-0.0735357	0.0729961	4.72656	-0.007314	0.99418	0.997605	-6.30954
ENSG00000072657	TRHDE	thyrotropin releasing hormone degrading enzyme	0.263702	-0.447816	0.975221	-1.00595	0.736137	0.463531	0.734773	-6.04534
ENSG00000072682	P4HA2	prolyl 4-hydroxylase subunit alpha 2	-0.086132	-0.164945	-0.00731876	8.21764	-2.17068	0.0325443	0.205591	-4.06435
ENSG00000072736	NFATC3	nuclear factor of activated T cells 3	0.0604874	0.00139767	0.119577	4.52364	2.03322	0.0449282	0.24139	-4.33352
ENSG00000072756	TRNT1	tRNA nucleotidyl transferase 1	0.0567314	-0.0157203	0.129183	4.37178	1.55527	0.123335	0.394278	-5.14242
ENSG00000072778	ACADVL	acyl-CoA dehydrogenase very long chain	0.24377	0.163898	0.323643	7.989	6.06196	2.96872e-08	1.26788e-05	8.70667
ENSG00000072786	STK10	serine/threonine kinase 10	0.0106731	-0.0670836	0.0884298	5.26923	0.272637	0.785747	0.914143	-6.27323
ENSG00000072803	FBXW11	F-box and WD repeat domain containing 11	0.00770587	-0.0352837	0.0506954	7.0917	0.356033	0.722636	0.884581	-6.24761
ENSG00000072818	ACAP1	ArfGAP with coiled-coil, ankyrin repeat and PH domains 1	-0.0851905	-0.23632	0.0659388	2.90894	-1.11963	0.265804	0.574698	-5.70077
ENSG00000072832	CRMP1	collapsin response mediator protein 1	-0.0805888	-0.194463	0.0332853	3.87054	-1.40566	0.163212	0.453887	-5.35383
ENSG00000072840	EVC	EvC ciliary complex subunit 1	-0.0309066	-0.124503	0.0626897	6.20209	-0.655878	0.513549	0.765535	-6.09969
ENSG00000072849	DERL2	derlin 2	0.0977208	0.0183912	0.17705	5.51288	2.44671	0.0163277	0.143079	-3.47654
ENSG00000072864	NDE1	nudE neurodevelopment protein 1	-0.0549906	-0.166679	0.0566983	3.59864	-0.977933	0.330686	0.634288	-5.84434
ENSG00000072952	IRAG1	inositol 1,4,5-triphosphate receptor associated 1	-0.10015	-0.332699	0.1324	4.1662	-0.855392	0.394569	0.690429	-5.95318
ENSG00000072954	TMEM38A	transmembrane protein 38A	-0.359305	-0.53268	-0.185931	3.63818	-4.11632	8.41939e-05	0.00564621	1.27115
ENSG00000072958	AP1M1	adaptor related protein complex 1 subunit mu 1	0.00260482	-0.0769838	0.0821935	5.8104	0.0650066	0.948311	0.980891	-6.3075
ENSG00000073008	PVR	PVR cell adhesion molecule	-0.0565213	-0.130476	0.017433	6.39426	-1.51803	0.132456	0.408354	-5.19695
ENSG00000073050	XRCC1	X-ray repair cross complementing 1	-0.101042	-0.190586	-0.0114972	3.72156	-2.24126	0.0274281	0.188375	-3.91999
ENSG00000073060	SCARB1	scavenger receptor class B member 1	0.306983	0.177778	0.436189	3.21517	4.71917	8.48327e-06	0.00120035	3.40203
ENSG00000073111	MCM2	minichromosome maintenance complex component 2	-0.170544	-0.324033	-0.0170553	4.11392	-2.20694	0.0298205	0.196426	-3.9907
ENSG00000073150	PANX2	pannexin 2	0.514075	-0.146796	1.17495	-1.66947	1.54504	0.125788	0.397704	-5.15752
ENSG00000073169	SELENOO	selenoprotein O	-0.0711717	-0.210658	0.0683149	3.96134	-1.01346	0.313514	0.619043	-5.81012
ENSG00000073282	TP63	tumor protein p63	0.0210478	-0.54903	0.591126	-0.641512	0.0733335	0.941701	0.978589	-6.30694
ENSG00000073331	ALPK1	alpha kinase 1	0.00578624	-0.0868232	0.0983957	4.94689	0.1241	0.901508	0.963221	-6.30203
ENSG00000073417	PDE8A	phosphodiesterase 8A	-0.018854	-0.0919341	0.0542262	5.10742	-0.51243	0.609585	0.824564	-6.18133
ENSG00000073464	CLCN4	chloride voltage-gated channel 4	-0.133226	-0.242413	-0.0240389	3.61402	-2.42353	0.0173385	0.1474	-3.52828
ENSG00000073536	NLE1	notchless homolog 1	-0.00200888	-0.095372	0.0913542	3.99552	-0.0427375	0.966004	0.987794	-6.30867
ENSG00000073578	SDHA	succinate dehydrogenase complex flavoprotein subunit A	-0.0941158	-0.146626	-0.0416055	6.40074	-3.55999	0.000590669	0.0205707	-0.517356
ENSG00000073584	SMARCE1	SWI/SNF related, matrix associated, actin dependent regulator of chromatin, subfamily e, member 1	0.0814829	-0.030988	0.193954	3.82307	1.43899	0.153567	0.440013	-5.3085
ENSG00000073605	GSDMB	gasdermin B	0.316952	-0.00786805	0.641773	1.58264	1.93812	0.0556916	0.26985	-4.51034
ENSG00000073614	KDM5A	lysine demethylase 5A	0.0308552	-0.023387	0.0850975	6.48753	1.12985	0.261492	0.570678	-5.68968
ENSG00000073711	PPP2R3A	protein phosphatase 2 regulatory subunit B''alpha	0.0481104	-0.0213698	0.117591	5.37579	1.37534	0.172386	0.465824	-5.39419
ENSG00000073712	FERMT2	fermitin family member 2	0.00583803	-0.0681001	0.0797761	8.10097	0.15683	0.875725	0.951727	-6.29754
ENSG00000073737	DHRS9	dehydrogenase/reductase 9	-0.629613	-1.31492	0.0556924	-1.67877	-1.82482	0.0712918	0.307116	-4.71083
ENSG00000073756	PTGS2	prostaglandin-endoperoxide synthase 2	0.301497	-0.0746401	0.677634	2.05387	1.59209	0.114814	0.383162	-5.08729
ENSG00000073792	IGF2BP2	insulin like growth factor 2 mRNA binding protein 2	0.0940523	0.00277232	0.185332	4.83501	2.04656	0.0435706	0.238565	-4.30809
ENSG00000073803	MAP3K13	mitogen-activated protein kinase kinase kinase 13	0.032029	-0.0513536	0.115412	3.75297	0.762955	0.447453	0.72686	-6.0258
ENSG00000073849	ST6GAL1	ST6 beta-galactoside alpha-2,6-sialyltransferase 1	-0.0232591	-0.44019	0.393672	1.02805	-0.110805	0.912014	0.967212	-6.30356
ENSG00000073910	FRY	FRY microtubule binding protein	0.0504252	-0.0657562	0.166607	5.6546	0.862069	0.390904	0.687992	-5.94762
ENSG00000073921	PICALM	phosphatidylinositol binding clathrin assembly protein	0.0959107	0.0051592	0.186662	7.92029	2.09915	0.0385578	0.223883	-4.2064
ENSG00000073969	NSF	N-ethylmaleimide sensitive factor, vesicle fusing ATPase	0.0416532	-0.0231949	0.106501	5.6413	1.2758	0.205257	0.508722	-5.52074
ENSG00000074047	GLI2	GLI family zinc finger 2	-0.0217231	-0.217754	0.174308	2.61437	-0.220103	0.826281	0.931976	-6.28588
ENSG00000074054	CLASP1	cytoplasmic linker associated protein 1	0.0622018	0.00088101	0.123523	5.95548	2.01477	0.0468642	0.246223	-4.36842
ENSG00000074071	MRPS34	mitochondrial ribosomal protein S34	-0.121456	-0.22168	-0.021232	5.26342	-2.40701	0.0180925	0.150653	-3.5649
ENSG00000074181	NOTCH3	notch receptor 3	-0.170384	-0.372448	0.0316787	6.07245	-1.67484	0.0973807	0.353938	-4.95894
ENSG00000074201	CLNS1A	chloride nucleotide-sensitive channel 1A	-0.023891	-0.0793214	0.0315393	6.03358	-0.856088	0.394186	0.690429	-5.9526
ENSG00000074219	TEAD2	TEA domain transcription factor 2	-0.09109	-0.173307	-0.00887249	5.11714	-2.20058	0.0302835	0.197722	-4.0037
ENSG00000074266	EED	embryonic ectoderm development	-0.000485761	-0.100693	0.0997215	3.72395	-0.00962841	0.992339	0.997315	-6.30952
ENSG00000074319	TSG101	tumor susceptibility 101	-0.0466832	-0.101978	0.00861198	5.99987	-1.67689	0.0969783	0.352805	-4.95569
ENSG00000074356	NCBP3	nuclear cap binding subunit 3	0.0881331	0.0350038	0.141262	5.18571	3.29485	0.00140188	0.0356043	-1.30171
ENSG00000074370	ATP2A3	ATPase sarcoplasmic/endoplasmic reticulum Ca2+ transporting 3	0.24295	-0.216109	0.702008	0.49574	1.05119	0.295942	0.602767	-5.77248
ENSG00000074410	CA12	carbonic anhydrase 12	-0.193705	-0.422842	0.0354316	5.85511	-1.6791	0.0965445	0.352016	-4.95216
ENSG00000074416	MGLL	monoglyceride lipase	0.0730176	-0.0409291	0.186964	6.46779	1.27279	0.206318	0.509664	-5.52442
ENSG00000074527	NTN4	netrin 4	0.0261819	-0.0501222	0.102486	7.14209	0.681529	0.497259	0.755266	-6.08299
ENSG00000074582	BCS1L	BCS1 homolog, ubiquinol-cytochrome c reductase complex chaperone	-0.0962191	-0.205073	0.0126346	3.83447	-1.7557	0.0824876	0.328836	-4.82765
ENSG00000074590	NUAK1	NUAK family kinase 1	0.0282721	-0.0579243	0.114469	6.95097	0.651478	0.516371	0.767135	-6.10248
ENSG00000074603	DPP8	dipeptidyl peptidase 8	0.0261339	-0.0330624	0.0853302	6.23387	0.876882	0.382848	0.680604	-5.93513
ENSG00000074621	SLC24A1	solute carrier family 24 member 1	-0.0660757	-0.180576	0.0484246	3.03817	-1.14622	0.254696	0.563913	-5.67173
ENSG00000074657	ZNF532	zinc finger protein 532	-0.0100476	-0.0629327	0.0428375	5.79964	-0.377363	0.706778	0.875738	-6.23998
ENSG00000074660	SCARF1	scavenger receptor class F member 1	0.302846	-0.271606	0.877297	-1.76136	1.04713	0.2978	0.604352	-5.7766
ENSG00000074695	LMAN1	lectin, mannose binding 1	0.116522	0.0421421	0.190903	8.4665	3.11159	0.00248256	0.0491755	-1.8161
ENSG00000074696	HACD3	3-hydroxyacyl-CoA dehydratase 3	-0.00791256	-0.0785733	0.0627482	6.72564	-0.222418	0.824484	0.931059	-6.28538
ENSG00000074755	ZZEF1	zinc finger ZZ-type and EF-hand domain containing 1	0.0590086	-0.0134038	0.131421	5.68459	1.61858	0.108981	0.373161	-5.04687
ENSG00000074800	ENO1	enolase 1	0.0654954	-0.0120811	0.143072	9.98809	1.67692	0.0969729	0.352805	-4.95564
ENSG00000074803	SLC12A1	solute carrier family 12 member 1	-0.876257	-1.5911	-0.161411	-2.00153	-2.43473	0.0168436	0.145324	-3.50335
ENSG00000074842	MYDGF	myeloid derived growth factor	0.00211763	-0.078422	0.0826573	6.98476	0.0522242	0.958464	0.984996	-6.30823
ENSG00000074855	ANO8	anoctamin 8	0.00637287	-0.168653	0.181399	2.49114	0.072321	0.942504	0.978653	-6.30701
ENSG00000074935	TUBE1	tubulin epsilon 1	0.122895	0.00492972	0.24086	4.31421	2.06924	0.0413441	0.231317	-4.26453
ENSG00000074964	ARHGEF10L	Rho guanine nucleotide exchange factor 10 like	0.0161303	-0.0591329	0.0913936	5.41131	0.425688	0.671335	0.858558	-6.22103
ENSG00000075073	TACR2	tachykinin receptor 2	-0.238177	-0.720272	0.243919	-0.480312	-0.981289	0.329038	0.633072	-5.84116
ENSG00000075089	ACTR6	actin related protein 6	0.0619674	-0.0148571	0.138792	4.5015	1.60212	0.112577	0.37902	-5.07206
ENSG00000075131	TIPIN	TIMELESS interacting protein	-0.00825249	-0.127749	0.111244	2.58071	-0.137171	0.891197	0.96015	-6.30036
ENSG00000075142	SRI	sorcin	-0.0432217	-0.105854	0.0194106	5.61359	-1.37068	0.17383	0.468074	-5.40032
ENSG00000075151	EIF4G3	eukaryotic translation initiation factor 4 gamma 3	0.0481696	-0.0214158	0.117755	6.59359	1.37495	0.172506	0.465824	-5.39471
ENSG00000075188	NUP37	nucleoporin 37	-0.0467568	-0.15164	0.0581262	4.23128	-0.885463	0.378228	0.676602	-5.92779
ENSG00000075213	SEMA3A	semaphorin 3A	-0.233219	-0.465669	-0.000769351	2.38045	-1.99281	0.0492622	0.252679	-4.4096
ENSG00000075218	GTSE1	G2 and S-phase expressed 1	-0.174054	-0.490003	0.141895	1.40528	-1.0942	0.276739	0.586013	-5.72793
ENSG00000075223	SEMA3C	semaphorin 3C	-0.0202443	-0.103424	0.062935	10.4042	-0.483413	0.629958	0.836323	-6.19542
ENSG00000075234	TTC38	tetratricopeptide repeat domain 38	-0.0814643	-0.174375	0.0114463	4.09601	-1.74154	0.0849506	0.33285	-4.85105
ENSG00000075239	ACAT1	acetyl-CoA acetyltransferase 1	-0.0126369	-0.0893259	0.064052	5.64331	-0.327295	0.744192	0.894721	-6.25721
ENSG00000075240	GRAMD4	GRAM domain containing 4	-0.225986	-0.32134	-0.130632	4.35235	-4.7073	8.89006e-06	0.00124377	3.35836
ENSG00000075275	CELSR1	cadherin EGF LAG seven-pass G-type receptor 1	-0.0444117	-0.433181	0.344358	0.977104	-0.226901	0.821007	0.930192	-6.28439
ENSG00000075292	ZNF638	zinc finger protein 638	0.103198	0.0211864	0.18521	7.09659	2.49935	0.0142254	0.13247	-3.35744
ENSG00000075303	SLC25A40	solute carrier family 25 member 40	0.102276	0.00496803	0.199583	3.20297	2.08764	0.0396101	0.226306	-4.22885
ENSG00000075336	TIMM21	translocase of inner mitochondrial membrane 21	-0.0237882	-0.140295	0.0927183	3.74279	-0.405549	0.686021	0.865594	-6.2292
ENSG00000075391	RASAL2	RAS protein activator like 2	0.0045138	-0.0623315	0.0713591	5.95417	0.134123	0.8936	0.960446	-6.30077
ENSG00000075399	VPS9D1	VPS9 domain containing 1	-0.0206617	-0.152494	0.11117	3.55679	-0.311297	0.756283	0.900381	-6.2622
ENSG00000075407	ZNF37A	zinc finger protein 37A	0.152636	0.0484771	0.256794	5.08055	2.91066	0.0045291	0.0705401	-2.35276
ENSG00000075413	MARK3	microtubule affinity regulating kinase 3	0.0142127	-0.0369525	0.0653779	6.33663	0.551738	0.582473	0.808404	-6.16094
ENSG00000075415	SLC25A3	solute carrier family 25 member 3	-0.0671838	-0.123778	-0.0105897	8.93986	-2.3579	0.0205094	0.161891	-3.67245
ENSG00000075420	FNDC3B	fibronectin type III domain containing 3B	0.110612	0.0565384	0.164686	7.82154	4.063	0.000102237	0.00650667	1.09189
ENSG00000075426	FOSL2	FOS like 2, AP-1 transcription factor subunit	0.0914301	0.0122812	0.170579	7.65257	2.29443	0.0240538	0.175659	-3.80853
ENSG00000075539	FRYL	FRY like transcription coactivator	-0.0409224	-0.11301	0.0311653	6.12869	-1.12754	0.262464	0.571354	-5.6922
ENSG00000075568	TMEM131	transmembrane protein 131	0.0252412	-0.0798277	0.13031	5.37455	0.477162	0.634384	0.838609	-6.19835
ENSG00000075618	FSCN1	fascin actin-bundling protein 1	-0.111632	-0.249299	0.0260349	6.26362	-1.61061	0.11071	0.375945	-5.0591
ENSG00000075624	ACTB	actin beta	0.0342865	-0.100128	0.168701	11.0325	0.506648	0.613621	0.827157	-6.1842
ENSG00000075643	MOCOS	molybdenum cofactor sulfurase	0.115786	0.00564349	0.225929	5.27016	2.08801	0.0395765	0.226306	-4.22815
ENSG00000075651	PLD1	phospholipase D1	-0.146455	-0.330654	0.0377434	3.56935	-1.57925	0.117731	0.387425	-5.10666
ENSG00000075702	WDR62	WD repeat domain 62	-0.204658	-0.601829	0.192513	1.10932	-1.02349	0.308776	0.615013	-5.80025
ENSG00000075711	DLG1	discs large MAGUK scaffold protein 1	0.120654	0.016698	0.22461	6.67414	2.30528	0.0234123	0.173023	-3.78551
ENSG00000075785	RAB7A	RAB7A, member RAS oncogene family	0.05846	-0.0350234	0.151943	6.10553	1.2421	0.217376	0.523035	-5.56151
ENSG00000075790	BCAP29	B cell receptor associated protein 29	0.0593013	-0.0259693	0.144572	5.86162	1.38132	0.170544	0.463767	-5.38629
ENSG00000075826	SEC31B	SEC31 homolog B, COPII coat complex component	0.219725	-0.113011	0.552461	1.16974	1.31163	0.192929	0.494557	-5.47624
ENSG00000075856	SART3	spliceosome associated factor 3, U4/U6 recycling protein	0.0159607	-0.0450282	0.0769496	5.36495	0.519794	0.604463	0.821461	-6.17762
ENSG00000075914	EXOSC7	exosome component 7	-0.0646002	-0.133533	0.00433212	5.16213	-1.86141	0.0658976	0.29529	-4.64731
ENSG00000075945	KIFAP3	kinesin associated protein 3	-0.153549	-0.237223	-0.069875	6.14663	-3.64492	0.000443789	0.0172303	-0.256472
ENSG00000075975	MKRN2	makorin ring finger protein 2	-0.037649	-0.0929867	0.0176887	5.44043	-1.35133	0.179921	0.477347	-5.42554
ENSG00000076003	MCM6	minichromosome maintenance complex component 6	0.0823988	-0.0412965	0.206094	4.55041	1.32312	0.189094	0.489833	-5.46172
ENSG00000076043	REXO2	RNA exonuclease 2	-0.0309708	-0.0941211	0.0321795	6.38876	-0.974111	0.33257	0.635733	-5.84795
ENSG00000076053	RBM7	RNA binding motif protein 7	0.0678217	-0.0152359	0.150879	4.37782	1.62189	0.108269	0.372426	-5.04178
ENSG00000076067	RBMS2	RNA binding motif single stranded interacting protein 2	0.143278	0.0115407	0.275016	4.91902	2.16024	0.033368	0.207801	-4.08535
ENSG00000076108	BAZ2A	bromodomain adjacent to zinc finger domain 2A	0.190563	0.0587192	0.322407	4.63281	2.87084	0.00508579	0.0748977	-2.45562
ENSG00000076201	PTPN23	protein tyrosine phosphatase non-receptor type 23	0.0325599	-0.222511	0.28763	2.95307	0.253544	0.800416	0.921404	-6.27814
ENSG00000076242	MLH1	mutL homolog 1	0.00876086	-0.0719696	0.0894913	5.53369	0.215546	0.829821	0.933783	-6.28685
ENSG00000076248	UNG	uracil DNA glycosylase	-0.0404148	-0.11594	0.03511	5.03856	-1.06287	0.290637	0.598117	-5.76055
ENSG00000076258	FMO4	flavin containing dimethylaniline monoxygenase 4	-0.0783338	-0.277147	0.12048	1.55945	-0.78259	0.435889	0.719418	-6.01106
ENSG00000076321	KLHL20	kelch like family member 20	-0.0035319	-0.0691946	0.0621308	5.26395	-0.106837	0.915153	0.968547	-6.30398
ENSG00000076344	RGS11	regulator of G protein signaling 11	0.263201	-0.275888	0.80229	-0.554651	0.969747	0.33473	0.637448	-5.85206
ENSG00000076351	SLC46A1	solute carrier family 46 member 1	-0.0996992	-0.243011	0.0436129	1.84156	-1.38178	0.170404	0.463678	-5.38568
ENSG00000076356	PLXNA2	plexin A2	-0.185652	-0.374117	0.00281248	4.84719	-1.9566	0.0534447	0.264357	-4.4766
ENSG00000076382	SPAG5	sperm associated antigen 5	-0.0847144	-0.35815	0.188721	2.78438	-0.615365	0.539842	0.781384	-6.12476
ENSG00000076513	ANKRD13A	ankyrin repeat domain 13A	0.14924	0.0308733	0.267607	7.21871	2.5043	0.0140407	0.131347	-3.34613
ENSG00000076554	TPD52	tumor protein D52	0.150027	-0.145305	0.445359	0.568228	1.009	0.315638	0.620983	-5.81449
ENSG00000076555	ACACB	acetyl-CoA carboxylase beta	-0.0861711	-0.234022	0.0616802	3.30697	-1.15762	0.250031	0.559317	-5.65906
ENSG00000076604	TRAF4	TNF receptor associated factor 4	0.0183093	-0.0676652	0.104284	5.23785	0.422993	0.673293	0.859977	-6.22215
ENSG00000076641	PAG1	phosphoprotein membrane anchor with glycosphingolipid microdomains 1	0.174501	0.0550643	0.293938	3.79166	2.90196	0.00464581	0.071574	-2.37535
ENSG00000076650	GPATCH1	G-patch domain containing 1	-0.014001	-0.130805	0.102803	3.03352	-0.238084	0.812348	0.926367	-6.28185
ENSG00000076685	NT5C2	5'-nucleotidase, cytosolic II	0.0443767	-0.0208454	0.109599	5.52726	1.35142	0.179893	0.477347	-5.42543
ENSG00000076706	MCAM	melanoma cell adhesion molecule	0.0703038	-0.0535449	0.194153	4.95813	1.1275	0.262478	0.571354	-5.69224
ENSG00000076716	GPC4	glypican 4	0.212836	-0.136393	0.562066	3.16487	1.2105	0.229204	0.537305	-5.59878
ENSG00000076770	MBNL3	muscleblind like splicing regulator 3	-0.125087	-0.344143	0.0939698	1.82299	-1.13419	0.259678	0.569349	-5.68495
ENSG00000076864	RAP1GAP	RAP1 GTPase activating protein	0.0689772	-0.662608	0.800563	-2.16122	0.187271	0.851863	0.941627	-6.29242
ENSG00000076924	XAB2	XPA binding protein 2	0.0339048	-0.0706207	0.13843	4.42536	0.644273	0.521011	0.76924	-6.10703
ENSG00000076928	ARHGEF1	Rho guanine nucleotide exchange factor 1	0.0174178	-0.103432	0.138267	4.90122	0.286273	0.775317	0.909317	-6.2695
ENSG00000076944	STXBP2	syntaxin binding protein 2	-0.232981	-0.551385	0.0854237	0.366019	-1.45336	0.149547	0.433548	-5.28864
ENSG00000076984	MAP2K7	mitogen-activated protein kinase kinase 7	-0.0207157	-0.155052	0.11362	3.69835	-0.306294	0.760077	0.902038	-6.26371
ENSG00000077009	NMRK2	nicotinamide riboside kinase 2	-0.621266	-1.25834	0.0158041	-0.0964988	-1.93696	0.0558355	0.270252	-4.51245
ENSG00000077044	DGKD	diacylglycerol kinase delta	-0.0134479	-0.115297	0.0884008	5.0184	-0.262259	0.793711	0.917756	-6.27594
ENSG00000077063	CTTNBP2	cortactin binding protein 2	-0.565745	-1.26796	0.136465	-2.73537	-1.60024	0.112994	0.3799	-5.07492
ENSG00000077092	RARB	retinoic acid receptor beta	-0.293076	-0.674193	0.0880403	3.36222	-1.5274	0.130111	0.404593	-5.18334
ENSG00000077097	TOP2B	DNA topoisomerase II beta	0.0860121	0.0104395	0.161585	6.75591	2.26061	0.0261549	0.183356	-3.8797
ENSG00000077147	TM9SF3	transmembrane 9 superfamily member 3	0.0433884	-0.0110251	0.0978019	8.32595	1.58379	0.116692	0.3862	-5.09982
ENSG00000077150	NFKB2	nuclear factor kappa B subunit 2	0.280095	0.158808	0.401381	4.12074	4.58695	1.42454e-05	0.00174249	2.91911
ENSG00000077152	UBE2T	ubiquitin conjugating enzyme E2 T	-0.150513	-0.346187	0.0451613	2.82432	-1.52782	0.130009	0.404507	-5.18274
ENSG00000077157	PPP1R12B	protein phosphatase 1 regulatory subunit 12B	-0.00598131	-0.0999781	0.0880155	5.31081	-0.126391	0.8997	0.962634	-6.30175
ENSG00000077232	DNAJC10	DnaJ heat shock protein family (Hsp40) member C10	0.0602216	-0.0182106	0.138654	7.70029	1.52507	0.130692	0.405624	-5.18674
ENSG00000077235	GTF3C1	general transcription factor IIIC subunit 1	-0.0406349	-0.109996	0.0287264	6.62244	-1.16362	0.247602	0.556402	-5.65235
ENSG00000077238	IL4R	interleukin 4 receptor	-0.0177243	-0.109675	0.0742262	4.89557	-0.382866	0.702707	0.874105	-6.23793
ENSG00000077254	USP33	ubiquitin specific peptidase 33	0.10562	0.0298486	0.181392	6.54315	2.76867	0.00681377	0.0880286	-2.71415
ENSG00000077312	SNRPA	small nuclear ribonucleoprotein polypeptide A	0.0207325	-0.0633178	0.104783	4.46076	0.489941	0.625349	0.833689	-6.19232
ENSG00000077348	EXOSC5	exosome component 5	-0.148597	-0.319109	0.021915	3.33564	-1.73096	0.0868311	0.33544	-4.86844
ENSG00000077380	DYNC1I2	dynein cytoplasmic 1 intermediate chain 2	-0.00299698	-0.051185	0.045191	6.76319	-0.123531	0.901958	0.9634	-6.3021
ENSG00000077420	APBB1IP	amyloid beta precursor protein binding family B member 1 interacting protein	-0.1832	-0.654603	0.288203	0.112763	-0.771904	0.442161	0.723803	-6.01913
ENSG00000077454	LRCH4	leucine rich repeats and calponin homology domain containing 4	0.0893533	-0.111855	0.290561	1.6601	0.882057	0.380058	0.677797	-5.93071
ENSG00000077458	FAM76B	family with sequence similarity 76 member B	0.149576	0.0221478	0.277005	3.69625	2.33146	0.0219256	0.167686	-3.72954
ENSG00000077463	SIRT6	sirtuin 6	-0.0750414	-0.205405	0.0553219	3.5197	-1.14334	0.25588	0.565297	-5.6749
ENSG00000077514	POLD3	DNA polymerase delta 3, accessory subunit	0.0691868	-0.0270791	0.165453	3.80209	1.42752	0.156835	0.444745	-5.32421
ENSG00000077522	ACTN2	actinin alpha 2	-0.125792	-0.280538	0.0289537	6.613	-1.6146	0.109841	0.374691	-5.05298
ENSG00000077549	CAPZB	capping actin protein of muscle Z-line subunit beta	-0.0462511	-0.109863	0.0173609	7.00028	-1.44416	0.152111	0.437543	-5.30138
ENSG00000077585	GPR137B	G protein-coupled receptor 137B	0.0292059	-0.0593178	0.11773	3.75998	0.655303	0.513917	0.765731	-6.10005
ENSG00000077616	NAALAD2	N-acetylated alpha-linked acidic dipeptidase 2	0.713146	0.305565	1.12073	-0.570953	3.47533	0.000782073	0.0239929	-0.772831
ENSG00000077684	JADE1	jade family PHD finger 1	0.0889902	0.00522342	0.172757	6.16407	2.11009	0.0375802	0.221018	-4.18495
ENSG00000077713	SLC25A43	solute carrier family 25 member 43	-0.00722607	-0.0866858	0.0722337	4.6573	-0.180628	0.857059	0.944286	-6.29361
ENSG00000077721	UBE2A	ubiquitin conjugating enzyme E2 A	0.0194651	-0.0216762	0.0606064	6.07753	0.939746	0.349823	0.65178	-5.87979
ENSG00000077782	FGFR1	fibroblast growth factor receptor 1	0.0463711	-0.0358107	0.128553	6.6238	1.12073	0.265335	0.574149	-5.69958
ENSG00000077942	FBLN1	fibulin 1	-0.3324	-0.579052	-0.0857489	5.32557	-2.67676	0.00881018	0.101983	-2.94
ENSG00000077943	ITGA8	integrin subunit alpha 8	0.0462323	-0.160776	0.253241	2.56822	0.443596	0.658382	0.85186	-6.21343
ENSG00000078018	MAP2	microtubule associated protein 2	0.48801	0.257017	0.719004	1.17523	4.19623	6.27598e-05	0.00467215	1.54276
ENSG00000078043	PIAS2	protein inhibitor of activated STAT 2	0.0485119	-0.0195691	0.116593	5.27134	1.41531	0.160372	0.450289	-5.3408
ENSG00000078053	AMPH	amphiphysin	-0.0681972	-0.345971	0.209576	1.01974	-0.487648	0.626966	0.834725	-6.19342
ENSG00000078061	ARAF	A-Raf proto-oncogene, serine/threonine kinase	0.0240814	-0.0345546	0.0827173	5.07361	0.815733	0.416771	0.706105	-5.98534
ENSG00000078070	MCCC1	methylcrotonoyl-CoA carboxylase 1	-0.0866094	-0.164872	-0.00834645	4.35016	-2.19806	0.0304686	0.198168	-4.00884
ENSG00000078098	FAP	fibroblast activation protein alpha	-0.11095	-0.221634	-0.00026518	7.39535	-1.99099	0.049465	0.253239	-4.41299
ENSG00000078114	NEBL	nebulette	-0.119781	-0.806162	0.5666	-1.5833	-0.34662	0.729673	0.887749	-6.25084
ENSG00000078124	ACER3	alkaline ceramidase 3	0.0562543	-0.0323963	0.144905	4.02308	1.26039	0.210734	0.515205	-5.53951
ENSG00000078140	UBE2K	ubiquitin conjugating enzyme E2 K	0.161372	0.0841837	0.238561	5.44527	4.15248	7.37448e-05	0.00514188	1.3936
ENSG00000078142	PIK3C3	phosphatidylinositol 3-kinase catalytic subunit type 3	0.0863761	0.0249337	0.147818	5.69853	2.79226	0.00637286	0.0858481	-2.65515
ENSG00000078177	N4BP2	NEDD4 binding protein 2	0.130588	0.0230226	0.238153	4.2323	2.41136	0.0178913	0.149823	-3.55528
ENSG00000078237	TIGAR	TP53 induced glycolysis regulatory phosphatase	0.0947205	0.00863167	0.180809	4.42004	2.18539	0.0314147	0.201913	-4.03461
ENSG00000078246	TULP3	TUB like protein 3	0.153647	0.0817055	0.225588	5.23	4.24205	5.2951e-05	0.00413145	1.70005
ENSG00000078269	SYNJ2	synaptojanin 2	-0.0746479	-0.163507	0.0142115	6.64491	-1.66857	0.0986214	0.356075	-4.96888
ENSG00000078295	ADCY2	adenylate cyclase 2	0.0773205	-0.510077	0.664718	-0.594972	0.261453	0.794331	0.918177	-6.27615
ENSG00000078304	PPP2R5C	protein phosphatase 2 regulatory subunit B'gamma	-0.0480504	-0.098129	0.00202822	6.95254	-1.90579	0.0598172	0.279458	-4.56869
ENSG00000078319	PMS2P1	PMS1 homolog 2, mismatch repair system component pseudogene 1	-0.0602615	-0.199449	0.0789263	2.61992	-0.859943	0.392068	0.688874	-5.94939
ENSG00000078328	RBFOX1	RNA binding fox-1 homolog 1	-0.177554	-0.34516	-0.00994828	3.94155	-2.10413	0.0381103	0.22224	-4.19665
ENSG00000078369	GNB1	G protein subunit beta 1	0.0467472	-0.0114377	0.104932	7.91389	1.59579	0.113984	0.381885	-5.08168
ENSG00000078399	HOXA9	homeobox A9	-0.122857	-0.259864	0.01415	2.74503	-1.7811	0.0782154	0.321331	-4.78521
ENSG00000078401	EDN1	endothelin 1	0.101825	-0.138929	0.342579	1.09858	0.840065	0.403062	0.696995	-5.96579
ENSG00000078403	MLLT10	MLLT10 histone lysine methyltransferase DOT1L cofactor	0.00695549	-0.0747181	0.0886291	4.23005	0.169152	0.866051	0.948078	-6.29557
ENSG00000078487	ZCWPW1	zinc finger CW-type and PWWP domain containing 1	-0.223642	-0.582405	0.13512	2.21737	-1.23816	0.218823	0.525192	-5.5662
ENSG00000078596	ITM2A	integral membrane protein 2A	0.0102953	-0.587976	0.608567	-1.90205	0.03418	0.972808	0.990259	-6.30899
ENSG00000078618	NRDC	nardilysin convertase	0.0540417	0.00927377	0.0988096	7.02781	2.39769	0.0185307	0.153179	-3.58546
ENSG00000078668	VDAC3	voltage dependent anion channel 3	-0.0337172	-0.0961283	0.0286938	6.56312	-1.07305	0.286069	0.593341	-5.75005
ENSG00000078674	PCM1	pericentriolar material 1	-0.00447005	-0.0822164	0.0732763	7.52882	-0.114199	0.90933	0.966249	-6.30319
ENSG00000078687	TNRC6C	trinucleotide repeat containing adaptor 6C	-0.0251478	-0.183904	0.133609	2.82912	-0.314629	0.75376	0.899538	-6.26118
ENSG00000078699	CBFA2T2	CBFA2/RUNX1 partner transcriptional co-repressor 2	-0.0100539	-0.116163	0.0960551	3.91612	-0.188197	0.851139	0.941627	-6.29225
ENSG00000078725	BRINP1	BMP/retinoic acid inducible neural specific 1	-0.130722	-0.764326	0.502881	-1.93215	-0.409792	0.682917	0.864918	-6.22751
ENSG00000078747	ITCH	itchy E3 ubiquitin protein ligase	0.0263339	-0.0304164	0.0830842	7.02121	0.921676	0.359122	0.658977	-5.89608
ENSG00000078795	PKD2L2	polycystin 2 like 2, transient receptor potential cation channel	-0.139027	-0.763772	0.485719	-1.24711	-0.442003	0.65953	0.85253	-6.21412
ENSG00000078804	TP53INP2	tumor protein p53 inducible nuclear protein 2	0.0843092	-0.12028	0.288898	3.27016	0.81851	0.415193	0.705481	-5.98314
ENSG00000078808	SDF4	stromal cell derived factor 4	-0.0697702	-0.156145	0.0166049	7.33121	-1.6044	0.112073	0.378136	-5.06858
ENSG00000078814	MYH7B	myosin heavy chain 7B	-0.276866	-0.787008	0.233275	0.61683	-1.07798	0.283878	0.592394	-5.74493
ENSG00000078902	TOLLIP	toll interacting protein	-0.0115007	-0.101783	0.0787819	5.46324	-0.253019	0.800821	0.921732	-6.27827
ENSG00000078967	UBE2D4	ubiquitin conjugating enzyme E2 D4 (putative)	0.00723666	-0.104873	0.119346	3.82422	0.128211	0.898263	0.962206	-6.30153
ENSG00000079102	RUNX1T1	RUNX1 partner transcriptional co-repressor 1	-0.231743	-0.522946	0.0594597	1.57147	-1.58067	0.117404	0.387254	-5.10451
ENSG00000079134	THOC1	THO complex 1	0.0863028	-0.00678138	0.179387	4.29362	1.84153	0.0687837	0.301537	-4.68196
ENSG00000079150	FKBP7	FKBP prolyl isomerase 7	-0.196435	-0.300004	-0.092866	4.6784	-3.76721	0.000291838	0.0129053	0.127094
ENSG00000079156	OSBPL6	oxysterol binding protein like 6	-0.122577	-0.235977	-0.00917654	4.02526	-2.14697	0.0344408	0.211001	-4.11192
ENSG00000079215	SLC1A3	solute carrier family 1 member 3	-0.0369103	-0.220586	0.146765	3.50503	-0.399141	0.690719	0.86722	-6.23172
ENSG00000079246	XRCC5	X-ray repair cross complementing 5	-0.0343448	-0.0918475	0.0231579	8.44938	-1.18633	0.238565	0.547233	-5.62666
ENSG00000079257	LXN	latexin	-0.610069	-1.14913	-0.0710104	3.5307	-2.24788	0.0269864	0.186685	-3.90624
ENSG00000079277	MKNK1	MAPK interacting serine/threonine kinase 1	0.0405308	-0.0344057	0.115467	3.88933	1.07429	0.285516	0.593341	-5.74876
ENSG00000079308	TNS1	tensin 1	0.0275776	-0.131041	0.186196	7.41909	0.34533	0.730639	0.888072	-6.25128
ENSG00000079313	REXO1	RNA exonuclease 1 homolog	0.0680357	-0.109468	0.24554	3.04982	0.761307	0.448432	0.727243	-6.02702
ENSG00000079332	SAR1A	secretion associated Ras related GTPase 1A	-0.0469507	-0.105315	0.0114133	7.99666	-1.59782	0.113532	0.381204	-5.0786
ENSG00000079335	CDC14A	cell division cycle 14A	-0.0455946	-0.154914	0.063725	2.88954	-0.828412	0.409593	0.701086	-5.97522
ENSG00000079337	RAPGEF3	Rap guanine nucleotide exchange factor 3	0.018428	-0.33889	0.375746	1.76839	0.102436	0.918635	0.969849	-6.30443
ENSG00000079387	SENP1	SUMO specific peptidase 1	-0.0766673	-0.167723	0.0143881	3.92289	-1.67238	0.0978658	0.35484	-4.96284
ENSG00000079393	DUSP13	dual specificity phosphatase 13	-0.178444	-0.318648	-0.0382406	4.14882	-2.52798	0.0131868	0.127766	-3.29174
ENSG00000079432	CIC	capicua transcriptional repressor	0.0747912	-0.124399	0.273982	5.07122	0.745783	0.457711	0.732346	-6.03839
ENSG00000079435	LIPE	lipase E, hormone sensitive type	0.326797	-0.0884288	0.742023	0.0727001	1.56324	0.12145	0.391631	-5.1306
ENSG00000079459	FDFT1	farnesyl-diphosphate farnesyltransferase 1	0.125523	0.0152134	0.235833	6.71172	2.26017	0.0261835	0.183477	-3.88063
ENSG00000079462	PAFAH1B3	platelet activating factor acetylhydrolase 1b catalytic subunit 3	-0.196124	-0.354512	-0.037736	1.87343	-2.45946	0.0157946	0.140379	-3.4479
ENSG00000079482	OPHN1	oligophrenin 1	0.123388	0.0389246	0.207852	4.19237	2.90158	0.00465088	0.071574	-2.37632
ENSG00000079616	KIF22	kinesin family member 22	-0.127844	-0.277836	0.0221474	3.54431	-1.69295	0.0938672	0.346378	-4.93003
ENSG00000079691	CARMIL1	capping protein regulator and myosin 1 linker 1	-0.0757374	-0.145333	-0.00614181	5.04183	-2.16152	0.0332658	0.207643	-4.08278
ENSG00000079739	PGM1	phosphoglucomutase 1	-0.0129044	-0.0632822	0.0374734	6.76155	-0.508778	0.612133	0.826137	-6.18315
ENSG00000079785	DDX1	DEAD-box helicase 1	-0.0017343	-0.0567819	0.0533132	6.66218	-0.0625775	0.950239	0.981762	-6.30765
ENSG00000079805	DNM2	dynamin 2	0.0172203	-0.0432803	0.0777209	6.48928	0.565343	0.573225	0.801487	-6.15353
ENSG00000079819	EPB41L2	erythrocyte membrane protein band 4.1 like 2	0.0888439	0.00240454	0.175283	6.14796	2.04149	0.0440825	0.240072	-4.31778
ENSG00000079841	RIMS1	regulating synaptic membrane exocytosis 1	0.13498	-0.0439099	0.313871	4.91389	1.4987	0.137394	0.415382	-5.22475
ENSG00000079931	MOXD1	monooxygenase DBH like 1	-0.218323	-0.36422	-0.0724263	7.36742	-2.97225	0.00377768	0.0633586	-2.19137
ENSG00000079950	STX7	syntaxin 7	-0.0290479	-0.0818684	0.0237726	6.517	-1.0923	0.277568	0.58683	-5.72993
ENSG00000079974	RABL2B	RAB, member of RAS oncogene family like 2B	-0.0635037	-0.216751	0.089744	2.35474	-0.823069	0.412609	0.70346	-5.9795
ENSG00000079999	KEAP1	kelch like ECH associated protein 1	-0.031521	-0.104352	0.0413101	6.53577	-0.859636	0.392237	0.688919	-5.94965
ENSG00000080007	DDX43	DEAD-box helicase 43	0.467802	-0.111455	1.04706	-2.31335	1.60406	0.112147	0.378228	-5.06909
ENSG00000080031	PTPRH	protein tyrosine phosphatase receptor type H	-0.130698	-0.494699	0.233302	1.66187	-0.713179	0.47755	0.743057	-6.06152
ENSG00000080189	SLC35C2	solute carrier family 35 member C2	0.0287159	-0.048996	0.106428	5.03269	0.733949	0.464857	0.735657	-6.04691
ENSG00000080200	CRYBG3	crystallin beta-gamma domain containing 3	0.0708148	-0.0183816	0.160011	5.62338	1.57691	0.118268	0.387425	-5.11016
ENSG00000080298	RFX3	regulatory factor X3	0.0621521	-0.110822	0.235126	2.52796	0.713684	0.47724	0.742963	-6.06117
ENSG00000080345	RIF1	replication timing regulatory factor 1	0.114787	0.0283135	0.20126	6.71897	2.63658	0.00983913	0.10922	-3.03669
ENSG00000080371	RAB21	RAB21, member RAS oncogene family	0.0866756	0.0292779	0.144073	6.35246	2.99939	0.00348456	0.0603532	-2.11936
ENSG00000080493	SLC4A4	solute carrier family 4 member 4	0.148958	0.03837	0.259546	5.48758	2.67539	0.00884353	0.102151	-2.94331
ENSG00000080503	SMARCA2	SWI/SNF related, matrix associated, actin dependent regulator of chromatin, subfamily a, member 2	-0.0325304	-0.0994232	0.0343624	6.39481	-0.96592	0.336631	0.639484	-5.85564
ENSG00000080546	SESN1	sestrin 1	-0.0407476	-0.129483	0.0479878	5.27866	-0.912087	0.36412	0.663617	-5.9046
ENSG00000080561	MID2	midline 2	0.1544	0.0585629	0.250237	3.39016	3.19996	0.00188971	0.0421844	-1.57096
ENSG00000080573	COL5A3	collagen type V alpha 3 chain	-0.336239	-0.606491	-0.0659863	5.42212	-2.47121	0.0153171	0.137921	-3.42139
ENSG00000080603	SRCAP	Snf2 related CREBBP activator protein	-0.124494	-0.638295	0.389308	0.262066	-0.481263	0.631479	0.836525	-6.19644
ENSG00000080608	PUM3	pumilio RNA binding family member 3	0.195333	-0.0555907	0.446257	5.28584	1.5462	0.12551	0.39721	-5.15582
ENSG00000080802	CNOT4	CCR4-NOT transcription complex subunit 4	0.0626619	-0.0406939	0.166018	3.90281	1.2042	0.231618	0.539464	-5.6061
ENSG00000080815	PSEN1	presenilin 1	0.0264618	-0.0297685	0.0826922	6.1599	0.934717	0.352395	0.653327	-5.88435
ENSG00000080819	CPOX	coproporphyrinogen oxidase	-0.0331284	-0.128578	0.0623212	4.148	-0.689377	0.492331	0.752207	-6.07776
ENSG00000080822	CLDND1	claudin domain containing 1	0.165331	0.0951516	0.23551	4.85311	4.67924	9.92906e-06	0.00134282	3.25532
ENSG00000080823	MOK	MOK protein kinase	0.164554	0.0213294	0.307779	5.43686	2.28203	0.0248063	0.178847	-3.83473
ENSG00000080824	HSP90AA1	heat shock protein 90 alpha family class A member 1	0.16552	0.040443	0.290597	8.44731	2.62848	0.0100594	0.110756	-3.05604
ENSG00000080839	RBL1	RB transcriptional corepressor like 1	-0.135208	-0.278234	0.00781843	3.33897	-1.87766	0.0636137	0.289498	-4.61872
ENSG00000080845	DLGAP4	DLG associated protein 4	0.111422	-0.0885213	0.311365	4.39243	1.10686	0.271254	0.580304	-5.71448
ENSG00000080854	IGSF9B	immunoglobulin superfamily member 9B	0.0324586	-0.608428	0.673345	-1.77463	0.100596	0.920091	0.970391	-6.30462
ENSG00000080947	CROCCP3	CROCC pseudogene 3	-0.0525995	-0.475237	0.370038	1.7447	-0.247198	0.805309	0.923323	-6.27969
ENSG00000080986	NDC80	NDC80 kinetochore complex component	-0.0995416	-0.354548	0.155464	2.50397	-0.775327	0.440146	0.722165	-6.01656
ENSG00000081014	AP4E1	adaptor related protein complex 4 subunit epsilon 1	0.0571994	-0.00867009	0.123069	5.5307	1.7248	0.0879411	0.336982	-4.8785
ENSG00000081019	RSBN1	round spermatid basic protein 1	0.0657128	-0.00819448	0.13962	4.4024	1.76601	0.0807299	0.325848	-4.81048
ENSG00000081026	MAGI3	membrane associated guanylate kinase, WW and PDZ domain containing 3	-0.040865	-0.125886	0.0441559	3.92744	-0.954678	0.342256	0.644595	-5.86609
ENSG00000081041	CXCL2	C-X-C motif chemokine ligand 2	1.11321	0.490201	1.73623	-0.308559	3.54905	0.000612633	0.0208742	-0.550623
ENSG00000081051	AFP	alpha fetoprotein	0.26463	-0.379887	0.909147	-1.62287	0.815522	0.416892	0.706162	-5.98551
ENSG00000081052	COL4A4	collagen type IV alpha 4 chain	0.23315	-0.341599	0.807899	-0.439072	0.805728	0.422489	0.709423	-5.99322
ENSG00000081059	TCF7	transcription factor 7	-0.11723	-0.28811	0.053651	2.65824	-1.36262	0.176347	0.471877	-5.41086
ENSG00000081087	OSTM1	osteoclastogenesis associated transmembrane protein 1	0.059483	-0.012922	0.131888	6.59648	1.63176	0.106169	0.369674	-5.02653
ENSG00000081148	IMPG2	interphotoreceptor matrix proteoglycan 2	-0.216958	-0.564424	0.130509	1.38523	-1.2402	0.218071	0.524146	-5.56377
ENSG00000081154	PCNP	PEST proteolytic signal containing nuclear protein	0.0626066	0.0055847	0.119628	6.43486	2.18077	0.0317658	0.203028	-4.04397
ENSG00000081177	EXD2	exonuclease 3'-5' domain containing 2	0.0761321	-0.00833	0.160594	4.39723	1.79035	0.0767065	0.318727	-4.76962
ENSG00000081181	ARG2	arginase 2	0.079747	-0.417008	0.576502	0.608397	0.318862	0.750558	0.897183	-6.25987
ENSG00000081189	MEF2C	myocyte enhancer factor 2C	-0.291442	-0.445588	-0.137296	7.88455	-3.75536	0.00030405	0.013229	0.0895273
ENSG00000081237	PTPRC	protein tyrosine phosphatase receptor type C	0.22318	-0.415877	0.862236	-0.385498	0.69366	0.489653	0.750244	-6.07488
ENSG00000081248	CACNA1S	calcium voltage-gated channel subunit alpha1 S	-0.0502537	-0.168894	0.0683865	5.31941	-0.841331	0.402356	0.696814	-5.96475
ENSG00000081277	PKP1	plakophilin 1	-0.0963022	-0.306824	0.114219	3.61701	-0.908596	0.365951	0.665406	-5.90768
ENSG00000081307	UBA5	ubiquitin like modifier activating enzyme 5	0.127259	0.0460889	0.208429	4.62619	3.11404	0.00246405	0.0489827	-1.80938
ENSG00000081320	STK17B	serine/threonine kinase 17b	0.103573	0.00602612	0.20112	7.01377	2.10894	0.0376822	0.221018	-4.18722
ENSG00000081377	CDC14B	cell division cycle 14B	0.0106572	-0.0453211	0.0666355	5.35008	0.378141	0.706202	0.875738	-6.23969
ENSG00000081386	ZNF510	zinc finger protein 510	-0.0536797	-0.143739	0.03638	4.55847	-1.18389	0.239525	0.548285	-5.62945
ENSG00000081665	ZNF506	zinc finger protein 506	0.00964363	-0.0835085	0.102796	3.93957	0.205626	0.83754	0.936571	-6.28889
ENSG00000081692	JMJD4	jumonji domain containing 4	-0.0378616	-0.151282	0.0755591	3.46914	-0.663037	0.508974	0.762428	-6.09509
ENSG00000081721	DUSP12	dual specificity phosphatase 12	0.0530772	-0.0452673	0.151422	3.80442	1.07198	0.286547	0.593841	-5.75116
ENSG00000081760	AACS	acetoacetyl-CoA synthetase	0.0946405	0.00347939	0.185802	4.51846	2.06205	0.0420396	0.233491	-4.27839
ENSG00000081791	DELE1	DAP3 binding cell death enhancer 1	-0.00654979	-0.0675871	0.0544875	5.37648	-0.213139	0.831693	0.934629	-6.28735
ENSG00000081803	CADPS2	calcium dependent secretion activator 2	0.277202	-0.113288	0.667691	1.36138	1.40999	0.161933	0.452195	-5.34799
ENSG00000081818	PCDHB4	protocadherin beta 4	0.631422	0.138964	1.12388	-0.383148	2.54672	0.0125445	0.123911	-3.24839
ENSG00000081853	PCDHGA2	protocadherin gamma subfamily A, 2	0.497708	0.0223551	0.973062	1.28556	2.07965	0.0403558	0.228178	-4.24439
ENSG00000081870	HSPB11	heat shock protein family B (small) member 11	0.0976133	-0.0208649	0.216091	3.75203	1.63644	0.105183	0.367969	-5.01925
ENSG00000081913	PHLPP1	PH domain and leucine rich repeat protein phosphatase 1	0.143813	0.0132902	0.274335	3.18236	2.18848	0.0311814	0.20089	-4.02833
ENSG00000081923	ATP8B1	ATPase phospholipid transporting 8B1	0.196326	0.0724829	0.320169	6.26656	3.14874	0.00221486	0.0462017	-1.7137
ENSG00000082014	SMARCD3	SWI/SNF related, matrix associated, actin dependent regulator of chromatin, subfamily d, member 3	-0.136824	-0.227395	-0.0462526	5.28359	-3.00056	0.00347242	0.0603265	-2.11625
ENSG00000082068	WDR70	WD repeat domain 70	0.0175921	-0.0565555	0.0917397	4.95911	0.471249	0.638584	0.841096	-6.20109
ENSG00000082126	MPP4	membrane palmitoylated protein 4	-0.255016	-0.604748	0.0947161	1.74425	-1.44831	0.150948	0.435509	-5.29563
ENSG00000082146	STRADB	STE20 related adaptor beta	-0.0655269	-0.13746	0.00640633	5.88021	-1.80934	0.0736821	0.312383	-4.73735
ENSG00000082153	BZW1	basic leucine zipper and W2 domains 1	0.0369572	-0.0444932	0.118408	7.90973	0.901232	0.369832	0.66892	-5.91414
ENSG00000082196	C1QTNF3	C1q and TNF related 3	0.44078	-0.0312844	0.912844	2.05141	1.85461	0.066874	0.297505	-4.65921
ENSG00000082212	ME2	malic enzyme 2	0.0344711	-0.0325814	0.101524	5.05173	1.02111	0.309897	0.615885	-5.8026
ENSG00000082213	C5orf22	chromosome 5 open reading frame 22	0.0887975	0.0215757	0.156019	4.75739	2.62374	0.01019	0.111363	-3.06731
ENSG00000082258	CCNT2	cyclin T2	0.0843684	-0.00343554	0.172172	5.34182	1.90852	0.0594594	0.278812	-4.5638
ENSG00000082269	FAM135A	family with sequence similarity 135 member A	0.0703637	-0.0331122	0.17384	3.66759	1.35064	0.180142	0.477514	-5.42644
ENSG00000082293	COL19A1	collagen type XIX alpha 1 chain	-0.520045	-0.748694	-0.291395	3.80343	-4.51753	1.864e-05	0.00205224	2.66894
ENSG00000082397	EPB41L3	erythrocyte membrane protein band 4.1 like 3	-0.123645	-0.30229	0.0549991	5.2291	-1.37474	0.172571	0.465845	-5.39498
ENSG00000082438	COBLL1	cordon-bleu WH2 repeat protein like 1	0.15796	0.051126	0.264794	5.22387	2.93676	0.00419528	0.0677928	-2.28471
ENSG00000082458	DLG3	discs large MAGUK scaffold protein 3	-0.0344624	-0.150398	0.0814735	3.4024	-0.590417	0.556367	0.791071	-6.13941
ENSG00000082482	KCNK2	potassium two pore domain channel subfamily K member 2	-0.0352391	-0.119904	0.0494258	6.48978	-0.826708	0.410554	0.701429	-5.97659
ENSG00000082497	SERTAD4	SERTA domain containing 4	-0.543869	-0.972594	-0.115144	2.01998	-2.51969	0.0134805	0.128843	-3.31084
ENSG00000082512	TRAF5	TNF receptor associated factor 5	0.120637	0.00826277	0.233012	3.82321	2.13228	0.0356626	0.215136	-4.14114
ENSG00000082515	MRPL22	mitochondrial ribosomal protein L22	0.0066083	-0.0852633	0.0984799	3.67074	0.142869	0.886708	0.958272	-6.29958
ENSG00000082516	GEMIN5	gem nuclear organelle associated protein 5	0.0178261	-0.0475966	0.0832488	5.161	0.5412	0.589685	0.812257	-6.16655
ENSG00000082641	NFE2L1	nuclear factor, erythroid 2 like 1	0.0216997	-0.033705	0.0771044	8.89959	0.777926	0.43862	0.721173	-6.0146
ENSG00000082701	GSK3B	glycogen synthase kinase 3 beta	0.100817	0.0195714	0.182062	6.13725	2.4647	0.0155798	0.139385	-3.43608
ENSG00000082781	ITGB5	integrin subunit beta 5	-0.0793764	-0.142948	-0.0158046	8.71637	-2.48004	0.0149667	0.136458	-3.4014
ENSG00000082805	ERC1	ELKS/RAB6-interacting/CAST family member 1	0.115882	0.0150039	0.21676	5.5129	2.28165	0.0248294	0.178854	-3.83553
ENSG00000082898	XPO1	exportin 1	0.067968	0.00989521	0.126041	7.3553	2.32468	0.0223023	0.169043	-3.74409
ENSG00000082996	RNF13	ring finger protein 13	0.119242	0.0391207	0.199364	5.77796	2.95605	0.00396328	0.065499	-2.23409
ENSG00000083067	TRPM3	transient receptor potential cation channel subfamily M member 3	-0.0372715	-0.594104	0.519561	-0.903735	-0.132949	0.894526	0.960788	-6.30092
ENSG00000083093	PALB2	partner and localizer of BRCA2	0.0579682	-0.0125388	0.128475	3.87908	1.63301	0.105905	0.369381	-5.02459
ENSG00000083097	DOP1A	DOP1 leucine zipper like protein A	-0.0545018	-0.135217	0.0262137	5.48916	-1.34117	0.183185	0.481676	-5.43865
ENSG00000083099	LYRM2	LYR motif containing 2	-0.00445911	-0.0698567	0.0609385	5.56401	-0.135431	0.892569	0.960443	-6.3006
ENSG00000083123	BCKDHB	branched chain keto acid dehydrogenase E1 subunit beta	-0.168292	-0.26111	-0.0754736	4.33142	-3.60131	0.000514234	0.0188142	-0.390987
ENSG00000083168	KAT6A	lysine acetyltransferase 6A	0.049791	-0.0278735	0.127455	5.30948	1.27338	0.206108	0.509587	-5.5237
ENSG00000083223	TUT7	terminal uridylyl transferase 7	0.0940125	0.0265627	0.161462	5.48687	2.76844	0.00681816	0.0880286	-2.71472
ENSG00000083290	ULK2	unc-51 like autophagy activating kinase 2	0.0535844	0.00316602	0.104003	5.21852	2.11096	0.0375033	0.221003	-4.18324
ENSG00000083312	TNPO1	transportin 1	0.115817	0.0463042	0.18533	9.14482	3.30931	0.00133882	0.0344885	-1.26013
ENSG00000083444	PLOD1	procollagen-lysine,2-oxoglutarate 5-dioxygenase 1	0.0101069	-0.0518967	0.0721105	8.40223	0.323768	0.746853	0.89597	-6.25833
ENSG00000083454	P2RX5	purinergic receptor P2X 5	-0.249954	-0.598711	0.0988037	1.2832	-1.42353	0.157984	0.446365	-5.32965
ENSG00000083457	ITGAE	integrin subunit alpha E	-0.0336191	-0.180847	0.113609	4.05516	-0.453552	0.651226	0.848244	-6.20907
ENSG00000083520	DIS3	DIS3 homolog, exosome endoribonuclease and 3'-5' exoribonuclease	0.0375082	-0.0331135	0.10813	6.08564	1.05492	0.294241	0.601299	-5.76868
ENSG00000083535	PIBF1	progesterone immunomodulatory binding factor 1	0.0642187	-0.0416181	0.170055	4.84036	1.20519	0.231238	0.539205	-5.60495
ENSG00000083544	TDRD3	tudor domain containing 3	-0.0289542	-0.106399	0.0484909	4.62812	-0.742589	0.459633	0.733613	-6.04071
ENSG00000083635	NUFIP1	nuclear FMR1 interacting protein 1	0.0532727	-0.0574976	0.164043	2.89029	0.95524	0.341974	0.644278	-5.86557
ENSG00000083642	PDS5B	PDS5 cohesin associated factor B	0.0217537	-0.0643677	0.107875	4.7071	0.501709	0.617077	0.829136	-6.18663
ENSG00000083720	OXCT1	3-oxoacid CoA-transferase 1	-0.0513199	-0.138276	0.0356359	5.12029	-1.17224	0.244143	0.553275	-5.64266
ENSG00000083750	RRAGB	Ras related GTP binding B	0.0642176	-0.0370387	0.165474	4.42025	1.25969	0.210987	0.515586	-5.54036
ENSG00000083782	EPYC	epiphycan	-0.242769	-0.962086	0.476549	-1.63426	-0.670352	0.504322	0.75991	-6.09034
ENSG00000083799	CYLD	CYLD lysine 63 deubiquitinase	-0.00553831	-0.0658269	0.0547503	7.32347	-0.182462	0.855624	0.943401	-6.29329
ENSG00000083807	SLC27A5	solute carrier family 27 member 5	-0.24901	-0.465365	-0.0326546	1.66751	-2.28602	0.0245621	0.177923	-3.82632
ENSG00000083812	ZNF324	zinc finger protein 324	-0.0114137	-0.116083	0.0932553	3.50114	-0.21659	0.82901	0.933528	-6.28663
ENSG00000083814	ZNF671	zinc finger protein 671	-0.0429058	-0.149806	0.0639943	2.83427	-0.797203	0.427397	0.713037	-5.99985
ENSG00000083817	ZNF416	zinc finger protein 416	0.0143446	-0.132106	0.160796	2.93068	0.194548	0.846178	0.940333	-6.29106
ENSG00000083828	ZNF586	zinc finger protein 586	0.0217285	-0.0923527	0.13581	2.66156	0.378308	0.706078	0.875738	-6.23963
ENSG00000083838	ZNF446	zinc finger protein 446	-0.0650336	-0.250821	0.120754	2.32531	-0.695266	0.488651	0.749486	-6.07379
ENSG00000083844	ZNF264	zinc finger protein 264	0.011162	-0.0602225	0.0825464	4.97984	0.310576	0.75683	0.900417	-6.26242
ENSG00000083845	RPS5	ribosomal protein S5	-0.119093	-0.209666	-0.0285201	9.00308	-2.61167	0.0105304	0.11318	-3.09599
ENSG00000083857	FAT1	FAT atypical cadherin 1	0.112295	0.00733697	0.217252	9.67279	2.12508	0.0362752	0.217293	-4.1554
ENSG00000083896	YTHDC1	YTH domain containing 1	0.0502966	-0.0171123	0.117706	5.71969	1.48201	0.141773	0.422597	-5.24848
ENSG00000083937	CHMP2B	charged multivesicular body protein 2B	0.0398523	-0.036974	0.116679	6.02814	1.03032	0.305574	0.612667	-5.79346
ENSG00000084070	SMAP2	small ArfGAP2	-0.0810007	-0.160747	-0.0012544	4.22133	-2.01748	0.0465757	0.245808	-4.36332
ENSG00000084072	PPIE	peptidylprolyl isomerase E	-0.0121764	-0.0755201	0.0511673	4.81433	-0.381809	0.703489	0.874455	-6.23833
ENSG00000084073	ZMPSTE24	zinc metallopeptidase STE24	0.0314007	-0.0251244	0.0879259	6.54539	1.10339	0.272752	0.581872	-5.71818
ENSG00000084090	STARD7	StAR related lipid transfer domain containing 7	0.0358747	-0.0243784	0.0961278	7.20377	1.18261	0.24003	0.548703	-5.63091
ENSG00000084092	NOA1	nitric oxide associated 1	-0.0981353	-0.196777	0.000506382	5.02985	-1.97604	0.051163	0.257845	-4.44077
ENSG00000084093	REST	RE1 silencing transcription factor	0.0888682	0.0157732	0.161963	6.52934	2.41485	0.0177313	0.149185	-3.54756
ENSG00000084112	SSH1	slingshot protein phosphatase 1	0.175229	0.0567596	0.293698	5.95852	2.93786	0.00418173	0.0676622	-2.28183
ENSG00000084207	GSTP1	glutathione S-transferase pi 1	-0.0834352	-0.172039	0.00516905	7.78094	-1.87036	0.064631	0.292009	-4.63159
ENSG00000084234	APLP2	amyloid beta precursor like protein 2	-0.0198309	-0.0656407	0.0259788	9.31106	-0.859837	0.392127	0.688874	-5.94948
ENSG00000084444	FAM234B	family with sequence similarity 234 member B	0.158467	0.0393021	0.277632	3.02102	2.64132	0.00971224	0.108255	-3.02534
ENSG00000084463	WBP11	WW domain binding protein 11	0.0143506	-0.0533285	0.0820297	4.98814	0.421159	0.674627	0.860597	-6.2229
ENSG00000084623	EIF3I	eukaryotic translation initiation factor 3 subunit I	-0.0660842	-0.142464	0.0102953	7.65396	-1.71851	0.0890866	0.338345	-4.88875
ENSG00000084628	NKAIN1	sodium/potassium transporting ATPase interacting 1	0.447042	-0.167201	1.06129	-2.10233	1.44557	0.151715	0.436867	-5.29942
ENSG00000084636	COL16A1	collagen type XVI alpha 1 chain	-0.107092	-0.223306	0.00912175	6.81661	-1.83033	0.0704562	0.305235	-4.70133
ENSG00000084652	TXLNA	taxilin alpha	-0.0292028	-0.0674528	0.00904729	7.0924	-1.51643	0.132858	0.408502	-5.19925
ENSG00000084676	NCOA1	nuclear receptor coactivator 1	0.02067	-0.0426026	0.0839426	5.51154	0.648867	0.51805	0.768148	-6.10414
ENSG00000084693	AGBL5	ATP/GTP binding protein like 5	-0.0818034	-0.158073	-0.00553384	5.07314	-2.13035	0.0358261	0.215661	-4.14497
ENSG00000084710	EFR3B	EFR3 homolog B	-0.234912	-0.465353	-0.00447131	2.84863	-2.02478	0.0458056	0.243438	-4.34953
ENSG00000084731	KIF3C	kinesin family member 3C	-0.0151726	-0.128249	0.0979035	4.5111	-0.266514	0.790443	0.916139	-6.27484
ENSG00000084733	RAB10	RAB10, member RAS oncogene family	-0.0540252	-0.107888	-0.000162678	7.49987	-1.99224	0.0493264	0.252842	-4.41067
ENSG00000084734	GCKR	glucokinase regulator	0.0308229	-0.590661	0.652307	-1.30061	0.0985086	0.921744	0.970668	-6.30482
ENSG00000084754	HADHA	hydroxyacyl-CoA dehydrogenase trifunctional multienzyme complex subunit alpha	0.192499	0.136509	0.248489	7.48851	6.82883	9.20219e-10	6.49315e-07	11.9811
ENSG00000084764	MAPRE3	microtubule associated protein RP/EB family member 3	-0.106649	-0.231535	0.0182368	4.48069	-1.69619	0.0932502	0.345615	-4.92483
ENSG00000084774	CAD	carbamoyl-phosphate synthetase 2, aspartate transcarbamylase, and dihydroorotase	-0.0697081	-0.196502	0.0570859	4.91243	-1.09198	0.277708	0.58683	-5.73027
ENSG00000085063	CD59	CD59 molecule (CD59 blood group)	-0.158506	-0.227518	-0.0894929	9.65014	-4.56191	1.57002e-05	0.00183111	2.82861
ENSG00000085117	CD82	CD82 molecule	-0.107014	-0.236262	0.0222334	5.48465	-1.64456	0.103493	0.364735	-5.00661
ENSG00000085185	BCORL1	BCL6 corepressor like 1	0.112426	-0.174082	0.398935	1.63771	0.779401	0.437755	0.720845	-6.01348
ENSG00000085224	ATRX	ATRX chromatin remodeler	0.1718	0.0584217	0.285179	6.62469	3.00971	0.00337881	0.059327	-2.09186
ENSG00000085231	AK6	adenylate kinase 6	0.147122	0.0221816	0.272062	3.80047	2.33887	0.0215201	0.166444	-3.71359
ENSG00000085274	MYNN	myoneurin	0.0760167	-0.0116104	0.163644	4.23313	1.72306	0.0882555	0.337486	-4.88133
ENSG00000085276	MECOM	MDS1 and EVI1 complex locus	0.0422522	-0.285296	0.3698	2.0983	0.256215	0.79836	0.920552	-6.27747
ENSG00000085365	SCAMP1	secretory carrier membrane protein 1	0.0806864	0.004075	0.157298	6.6086	2.09189	0.0392195	0.226064	-4.22059
ENSG00000085377	PREP	prolyl endopeptidase	0.00892016	-0.0668786	0.084719	4.60109	0.233744	0.815706	0.928019	-6.28285
ENSG00000085382	HACE1	HECT domain and ankyrin repeat containing E3 ubiquitin protein ligase 1	0.0365988	-0.039136	0.112334	4.33438	0.959849	0.339661	0.642053	-5.8613
ENSG00000085415	SEH1L	SEH1 like nucleoporin	0.157089	0.07309	0.241088	4.81789	3.71452	0.00034997	0.0147155	-0.0392873
ENSG00000085433	WDR47	WD repeat domain 47	-0.026294	-0.102519	0.0499308	4.97833	-0.685159	0.494976	0.754011	-6.08058
ENSG00000085449	WDFY1	WD repeat and FYVE domain containing 1	-0.0404503	-0.113639	0.0327383	6.97054	-1.09777	0.275188	0.58422	-5.72416
ENSG00000085465	OVGP1	oviductal glycoprotein 1	0.304133	-0.300024	0.90829	-0.456928	0.999873	0.320009	0.62505	-5.82335
ENSG00000085491	SLC25A24	solute carrier family 25 member 24	0.0518306	-0.0139427	0.117604	5.75521	1.56519	0.120991	0.390889	-5.12768
ENSG00000085511	MAP3K4	mitogen-activated protein kinase kinase kinase 4	-0.0775706	-0.147577	-0.0075641	5.5498	-2.20085	0.030264	0.197722	-4.00316
ENSG00000085644	ZNF213	zinc finger protein 213	0.113117	-0.0665217	0.292755	2.62931	1.25072	0.214228	0.520075	-5.55118
ENSG00000085662	AKR1B1	aldo-keto reductase family 1 member B	0.078109	-0.0423047	0.198523	6.91837	1.28842	0.20085	0.503682	-5.5052
ENSG00000085719	CPNE3	copine 3	0.0466818	-0.0075839	0.100947	6.99866	1.70865	0.0909067	0.341906	-4.90475
ENSG00000085721	RRN3	RRN3 homolog, RNA polymerase I transcription factor	0.0679836	-0.0185625	0.15453	5.86716	1.56023	0.122159	0.392812	-5.13507
ENSG00000085733	CTTN	cortactin	-0.0218696	-0.0718222	0.0280831	8.27785	-0.869586	0.386803	0.684262	-5.9413
ENSG00000085741	WNT11	Wnt family member 11	-0.505231	-1.05117	0.0407087	-0.0338235	-1.83813	0.0692886	0.302499	-4.68786
ENSG00000085760	MTIF2	mitochondrial translational initiation factor 2	-0.0222009	-0.101791	0.0573892	5.3446	-0.554041	0.580902	0.807422	-6.1597
ENSG00000085788	DDHD2	DDHD domain containing 2	0.00523818	-0.0536333	0.0641097	5.80352	0.176729	0.860112	0.945636	-6.29429
ENSG00000085831	TTC39A	tetratricopeptide repeat domain 39A	-0.0456145	-0.557123	0.465894	-0.00265979	-0.177125	0.859801	0.945438	-6.29422
ENSG00000085832	EPS15	epidermal growth factor receptor pathway substrate 15	-0.0266068	-0.0851112	0.0318976	6.93357	-0.903306	0.368736	0.668034	-5.91232
ENSG00000085840	ORC1	origin recognition complex subunit 1	-0.215583	-0.53564	0.104473	0.501925	-1.33789	0.184249	0.48369	-5.44287
ENSG00000085871	MGST2	microsomal glutathione S-transferase 2	-0.0495778	-0.17279	0.0736348	3.66708	-0.799214	0.426237	0.712472	-5.99829
ENSG00000085872	CHERP	calcium homeostasis endoplasmic reticulum protein	0.0970882	-0.122436	0.316612	2.02397	0.878447	0.382003	0.679628	-5.93379
ENSG00000085978	ATG16L1	autophagy related 16 like 1	-0.00387214	-0.0808865	0.0731422	5.32752	-0.0998642	0.920671	0.970487	-6.30469
ENSG00000085982	USP40	ubiquitin specific peptidase 40	-0.0328318	-0.0901979	0.0245342	5.82364	-1.13677	0.258605	0.56849	-5.68213
ENSG00000085998	POMGNT1	protein O-linked mannose N-acetylglucosaminyltransferase 1 (beta 1,2-)	-0.0242978	-0.0832866	0.034691	6.72713	-0.818141	0.415403	0.705481	-5.98343
ENSG00000085999	RAD54L	RAD54 like	-0.0895662	-0.569562	0.390429	-0.860339	-0.370628	0.711772	0.878763	-6.24244
ENSG00000086015	MAST2	microtubule associated serine/threonine kinase 2	0.0333778	-0.0630791	0.129835	5.7855	0.687314	0.493624	0.75306	-6.07914
ENSG00000086061	DNAJA1	DnaJ heat shock protein family (Hsp40) member A1	0.0173234	-0.0522361	0.0868829	7.25574	0.49466	0.622026	0.831602	-6.19006
ENSG00000086062	B4GALT1	beta-1,4-galactosyltransferase 1	0.0874979	-0.0513075	0.226303	6.65043	1.25205	0.213743	0.519364	-5.54958
ENSG00000086065	CHMP5	charged multivesicular body protein 5	0.00249792	-0.0744839	0.0794797	6.7307	0.0644497	0.948753	0.981033	-6.30753
ENSG00000086102	NFX1	nuclear transcription factor, X-box binding 1	0.0483438	-0.00653408	0.103222	5.51323	1.74974	0.0835159	0.330661	-4.83751
ENSG00000086189	DIMT1	DIMT1 rRNA methyltransferase and ribosome maturation factor	0.0970441	0.0354214	0.158667	5.41872	3.12795	0.00236117	0.0480403	-1.77113
ENSG00000086200	IPO11	importin 11	-0.013111	-0.0775815	0.0513595	5.15067	-0.40393	0.687207	0.865757	-6.22984
ENSG00000086232	EIF2AK1	eukaryotic translation initiation factor 2 alpha kinase 1	0.00878565	-0.054389	0.0719603	5.9967	0.276224	0.782999	0.913339	-6.27226
ENSG00000086289	EPDR1	ependymin related 1	0.0508235	-0.0239527	0.1256	7.31671	1.34999	0.180348	0.477701	-5.42728
ENSG00000086475	SEPHS1	selenophosphate synthetase 1	-0.0800861	-0.150702	-0.00947038	5.2171	-2.25261	0.0266748	0.185695	-3.89639
ENSG00000086504	MRPL28	mitochondrial ribosomal protein L28	-0.0876474	-0.183856	0.00856167	5.33538	-1.80948	0.0736606	0.312383	-4.73712
ENSG00000086544	ITPKC	inositol-trisphosphate 3-kinase C	-0.064925	-0.151852	0.0220017	4.51669	-1.48351	0.141377	0.421766	-5.24636
ENSG00000086570	FAT2	FAT atypical cadherin 2	0.319054	-0.235508	0.873615	-1.37692	1.14273	0.256131	0.565545	-5.67557
ENSG00000086589	RBM22	RNA binding motif protein 22	-0.00401826	-0.084623	0.0765864	4.75578	-0.0990166	0.921342	0.970668	-6.30477
ENSG00000086598	TMED2	transmembrane p24 trafficking protein 2	0.0746403	0.00977485	0.139506	8.0638	2.28555	0.0245907	0.177923	-3.82731
ENSG00000086619	ERO1B	endoplasmic reticulum oxidoreductase 1 beta	0.640411	0.420506	0.860316	2.86348	5.78436	1.00552e-07	3.39969e-05	7.55852
ENSG00000086666	ZFAND6	zinc finger AN1-type containing 6	-0.00688405	-0.0641714	0.0504033	6.42618	-0.23868	0.811887	0.926367	-6.28171
ENSG00000086712	TXLNG	taxilin gamma	0.0591382	-0.0512142	0.169491	3.59095	1.06443	0.289935	0.597399	-5.75895
ENSG00000086730	LAT2	linker for activation of T cells family member 2	0.228138	-0.412379	0.868654	-1.6193	0.707453	0.481083	0.745204	-6.06548
ENSG00000086758	HUWE1	HECT, UBA and WWE domain containing E3 ubiquitin protein ligase 1	0.0889132	-0.0239826	0.201809	7.77753	1.5643	0.1212	0.391124	-5.12902
ENSG00000086827	ZW10	zw10 kinetochore protein	0.065794	-0.0223094	0.153897	4.66605	1.48329	0.141436	0.421786	-5.24668
ENSG00000086848	ALG9	ALG9 alpha-1,2-mannosyltransferase	-0.0150964	-0.143129	0.112937	2.73733	-0.234197	0.815355	0.927874	-6.28275
ENSG00000086967	MYBPC2	myosin binding protein C2	-0.939086	-1.49259	-0.385582	0.245776	-3.36989	0.00110255	0.0304826	-1.08445
ENSG00000086991	NOX4	NADPH oxidase 4	-0.30866	-0.732142	0.114822	0.249769	-1.44769	0.151121	0.435802	-5.29649
ENSG00000087008	ACOX3	acyl-CoA oxidase 3, pristanoyl	-0.0066983	-0.0808917	0.0674951	4.27405	-0.179321	0.858083	0.944557	-6.29384
ENSG00000087053	MTMR2	myotubularin related protein 2	0.0681478	0.00829392	0.128002	5.64085	2.26147	0.0260998	0.183127	-3.87791
ENSG00000087074	PPP1R15A	protein phosphatase 1 regulatory subunit 15A	0.174306	0.0566841	0.291927	6.31237	2.94344	0.00411353	0.067094	-2.2672
ENSG00000087076	HSD17B14	hydroxysteroid 17-beta dehydrogenase 14	0.295947	-0.361042	0.952936	-0.375488	0.894718	0.373286	0.671997	-5.91981
ENSG00000087077	TRIP6	thyroid hormone receptor interactor 6	-0.0182401	-0.109985	0.0735044	6.22554	-0.394892	0.693842	0.869123	-6.23337
ENSG00000087085	ACHE	acetylcholinesterase (Cartwright blood group)	0.295574	-0.187089	0.778237	0.256152	1.21633	0.226987	0.534111	-5.59197
ENSG00000087086	FTL	ferritin light chain	-0.00342449	-0.113325	0.106476	11.0535	-0.0618908	0.950785	0.982017	-6.30769
ENSG00000087087	SRRT	serrate, RNA effector molecule	0.0316349	-0.0725189	0.135789	5.0993	0.603285	0.547812	0.785722	-6.13193
ENSG00000087088	BAX	BCL2 associated X, apoptosis regulator	-0.0130575	-0.0733842	0.0472692	5.55289	-0.429914	0.668269	0.856663	-6.21927
ENSG00000087095	NLK	nemo like kinase	0.0784421	-0.00626069	0.163145	3.83995	1.83943	0.069096	0.302335	-4.68561
ENSG00000087111	PIGS	phosphatidylinositol glycan anchor biosynthesis class S	-0.0450028	-0.108905	0.0188989	5.54416	-1.39881	0.165252	0.456302	-5.36302
ENSG00000087116	ADAMTS2	ADAM metallopeptidase with thrombospondin type 1 motif 2	-0.213109	-0.344923	-0.081294	7.40441	-3.21121	0.00182454	0.0412977	-1.53937
ENSG00000087152	ATXN7L3	ataxin 7 like 3	-0.0611191	-0.116332	-0.00590614	5.69121	-2.1987	0.0304212	0.198168	-4.00753
ENSG00000087157	PGS1	phosphatidylglycerophosphate synthase 1	-0.0465056	-0.121527	0.0285154	4.66013	-1.23127	0.221378	0.527724	-5.57439
ENSG00000087191	PSMC5	proteasome 26S subunit, ATPase 5	-0.0394926	-0.116933	0.0379476	5.89177	-1.01293	0.313764	0.619249	-5.81064
ENSG00000087206	UIMC1	ubiquitin interaction motif containing 1	0.0162365	-0.0576686	0.0901416	4.3534	0.436364	0.663601	0.854267	-6.21654
ENSG00000087245	MMP2	matrix metallopeptidase 2	-0.0100223	-0.104468	0.0844234	9.93079	-0.210774	0.833532	0.934925	-6.28784
ENSG00000087253	LPCAT2	lysophosphatidylcholine acyltransferase 2	-0.0099441	-0.0877317	0.0678435	5.56864	-0.253914	0.800132	0.921208	-6.27804
ENSG00000087263	OGFOD1	2-oxoglutarate and iron dependent oxygenase domain containing 1	0.0571642	-0.0141701	0.128499	5.42157	1.59168	0.114906	0.383215	-5.0879
ENSG00000087266	SH3BP2	SH3 domain binding protein 2	0.000368322	-0.0872597	0.0879964	4.7275	0.00834863	0.993357	0.997332	-6.30953
ENSG00000087269	NOP14	NOP14 nucleolar protein	0.0618477	-0.0165698	0.140265	4.86572	1.56654	0.120675	0.390515	-5.12567
ENSG00000087274	ADD1	adducin 1	-0.0630112	-0.108998	-0.0170241	7.88104	-2.72153	0.00777939	0.0941474	-2.8308
ENSG00000087299	L2HGDH	L-2-hydroxyglutarate dehydrogenase	-0.109271	-0.443218	0.224676	1.84378	-0.649918	0.517374	0.767711	-6.10347
ENSG00000087301	TXNDC16	thioredoxin domain containing 16	0.0869853	-0.0194695	0.19344	3.66586	1.62297	0.108036	0.371939	-5.0401
ENSG00000087302	RTRAF	RNA transcription, translation and transport factor	-0.032622	-0.0903623	0.0251183	6.98259	-1.12218	0.264723	0.573436	-5.69801
ENSG00000087303	NID2	nidogen 2	0.0043278	-0.160191	0.168846	5.52988	0.0522496	0.958444	0.984996	-6.30823
ENSG00000087338	GMCL1	germ cell-less 1, spermatogenesis associated	-0.0616101	-0.144014	0.0207939	4.36093	-1.48503	0.140974	0.421416	-5.24421
ENSG00000087365	SF3B2	splicing factor 3b subunit 2	-0.0143238	-0.0880253	0.0593778	6.58126	-0.386022	0.700377	0.872661	-6.23675
ENSG00000087448	KLHL42	kelch like family member 42	0.0153068	-0.05173	0.0823436	5.01417	0.453525	0.651245	0.848244	-6.20909
ENSG00000087460	GNAS	GNAS complex locus	-0.000332223	-0.0645005	0.063836	9.17591	-0.0102835	0.991817	0.997315	-6.30951
ENSG00000087470	DNM1L	dynamin 1 like	-0.0191718	-0.0885065	0.0501629	6.50676	-0.549216	0.584195	0.809604	-6.16229
ENSG00000087494	PTHLH	parathyroid hormone like hormone	-0.366314	-0.835609	0.102982	1.55602	-1.55038	0.124504	0.395957	-5.14966
ENSG00000087502	ERGIC2	ERGIC and golgi 2	0.0691759	-0.0199334	0.158285	6.15192	1.54192	0.126545	0.39862	-5.16211
ENSG00000087586	AURKA	aurora kinase A	-0.126396	-0.368542	0.11575	3.07678	-1.03678	0.302571	0.609688	-5.78701
ENSG00000087589	CASS4	Cas scaffold protein family member 4	-0.167631	-0.359945	0.0246823	3.3097	-1.73132	0.0867667	0.335406	-4.86785
ENSG00000087842	PIR	pirin	0.35108	0.152337	0.549824	3.01685	3.50868	0.000700556	0.0226481	-0.672727
ENSG00000087884	AAMDC	adipogenesis associated Mth938 domain containing	-0.0765871	-0.221154	0.0679802	2.6111	-1.05224	0.295459	0.602304	-5.77141
ENSG00000087903	RFX2	regulatory factor X2	0.0687023	-0.116613	0.254017	2.70976	0.736363	0.463394	0.734636	-6.04518
ENSG00000087995	METTL2A	methyltransferase like 2A	-0.0234279	-0.113926	0.0670706	4.45696	-0.514189	0.60836	0.824061	-6.18045
ENSG00000088035	ALG6	ALG6 alpha-1,3-glucosyltransferase	-0.0493152	-0.170207	0.0715762	2.93999	-0.810245	0.419902	0.708378	-5.98967
ENSG00000088038	CNOT3	CCR4-NOT transcription complex subunit 3	0.128159	-0.0491761	0.305495	2.73581	1.43544	0.154572	0.441243	-5.31337
ENSG00000088179	PTPN4	protein tyrosine phosphatase non-receptor type 4	-0.00581874	-0.0909412	0.0793038	4.97582	-0.135774	0.892299	0.960443	-6.30055
ENSG00000088205	DDX18	DEAD-box helicase 18	0.0715661	0.00786648	0.135266	6.05638	2.23152	0.0280893	0.190821	-3.94016
ENSG00000088247	KHSRP	KH-type splicing regulatory protein	0.0628279	-0.0643002	0.189956	5.16159	0.981617	0.328878	0.632877	-5.84085
ENSG00000088256	GNA11	G protein subunit alpha 11	-0.00228461	-0.104412	0.0998428	5.96745	-0.0444324	0.964657	0.987279	-6.3086
ENSG00000088280	ASAP3	ArfGAP with SH3 domain, ankyrin repeat and PH domain 3	-0.130181	-0.228245	-0.0321156	6.40185	-2.63671	0.00983546	0.10922	-3.03636
ENSG00000088298	EDEM2	ER degradation enhancing alpha-mannosidase like protein 2	0.0132181	-0.0798208	0.106257	5.39102	0.282186	0.778438	0.91031	-6.27064
ENSG00000088305	DNMT3B	DNA methyltransferase 3 beta	0.284303	-0.0682695	0.636875	0.6302	1.60164	0.112684	0.379172	-5.07279
ENSG00000088325	TPX2	TPX2 microtubule nucleation factor	-0.0821632	-0.32275	0.158423	4.1585	-0.678323	0.499279	0.756634	-6.08511
ENSG00000088340	FER1L4	fer-1 like family member 4 (pseudogene)	0.370139	-0.185376	0.925654	-0.497816	1.32343	0.188992	0.489804	-5.46133
ENSG00000088356	PDRG1	p53 and DNA damage regulated 1	-0.0220897	-0.120466	0.0762864	3.7831	-0.445996	0.656654	0.851067	-6.21239
ENSG00000088367	EPB41L1	erythrocyte membrane protein band 4.1 like 1	-0.0151239	-0.130601	0.100353	4.4269	-0.260135	0.795345	0.918563	-6.27648
ENSG00000088387	DOCK9	dedicator of cytokinesis 9	-0.143969	-0.236105	-0.0518326	5.39078	-3.10362	0.00254373	0.0499856	-1.83792
ENSG00000088448	ANKRD10	ankyrin repeat domain 10	-0.0465134	-0.142298	0.0492711	7.15671	-0.964525	0.337326	0.639838	-5.85695
ENSG00000088451	TGDS	TDP-glucose 4,6-dehydratase	0.0942946	-0.0307565	0.219346	3.27469	1.49772	0.137649	0.415862	-5.22615
ENSG00000088538	DOCK3	dedicator of cytokinesis 3	0.187235	0.01925	0.35522	3.40401	2.21385	0.0293251	0.194411	-3.97656
ENSG00000088543	C3orf18	chromosome 3 open reading frame 18	-0.0809583	-0.170566	0.00864931	4.4881	-1.79452	0.0760339	0.317293	-4.76256
ENSG00000088682	COQ9	coenzyme Q9	-0.145799	-0.218071	-0.0735266	4.93746	-4.00695	0.00012518	0.00751954	0.905167
ENSG00000088727	KIF9	kinesin family member 9	-0.0776361	-0.234162	0.07889	1.78239	-0.985162	0.327143	0.631371	-5.83748
ENSG00000088756	ARHGAP28	Rho GTPase activating protein 28	0.0834858	-0.0476387	0.21461	4.67078	1.26462	0.20922	0.513216	-5.53438
ENSG00000088766	CRLS1	cardiolipin synthase 1	0.00138408	-0.0721183	0.0748864	5.26242	0.0374017	0.970246	0.989208	-6.30888
ENSG00000088808	PPP1R13B	protein phosphatase 1 regulatory subunit 13B	0.0554116	-0.156762	0.267585	1.16444	0.518729	0.605203	0.821842	-6.17816
ENSG00000088812	ATRN	attractin	0.0148807	-0.0336745	0.0634358	6.47037	0.608721	0.544218	0.783893	-6.12872
ENSG00000088826	SMOX	spermine oxidase	-0.0704573	-0.239588	0.0986731	3.17771	-0.827437	0.410142	0.701096	-5.976
ENSG00000088832	FKBP1A	FKBP prolyl isomerase 1A	0.000794299	-0.0535545	0.0551431	6.6218	0.0290285	0.976905	0.991587	-6.30915
ENSG00000088833	NSFL1C	NSFL1 cofactor	0.0129798	-0.0510089	0.0769686	5.65229	0.402899	0.687962	0.865813	-6.23025
ENSG00000088836	SLC4A11	solute carrier family 4 member 11	0.165855	-0.307554	0.639265	-0.114699	0.695862	0.488279	0.749195	-6.07339
ENSG00000088854	C20orf194	chromosome 20 open reading frame 194	0.0742746	-0.0106075	0.159157	4.51709	1.73802	0.0855721	0.333595	-4.85684
ENSG00000088876	ZNF343	zinc finger protein 343	-0.00346435	-0.121487	0.114558	3.27177	-0.0583026	0.953635	0.982587	-6.3079
ENSG00000088881	EBF4	EBF family member 4	-0.161779	-0.784945	0.461388	-1.87937	-0.515642	0.607348	0.823378	-6.17972
ENSG00000088888	MAVS	mitochondrial antiviral signaling protein	-0.0169158	-0.102393	0.068561	6.46767	-0.393075	0.695179	0.869723	-6.23406
ENSG00000088899	LZTS3	leucine zipper tumor suppressor family member 3	-0.0228542	-0.143948	0.0982396	2.93927	-0.374865	0.708628	0.876743	-6.24089
ENSG00000088930	XRN2	5'-3' exoribonuclease 2	-0.0097043	-0.0683194	0.0489108	7.04394	-0.328841	0.743028	0.894121	-6.25671
ENSG00000088970	KIZ	kizuna centrosomal protein	0.106231	0.0162344	0.196228	4.96925	2.34453	0.0212148	0.164893	-3.70138
ENSG00000088986	DYNLL1	dynein light chain LC8-type 1	-0.0898386	-0.151379	-0.0282979	7.34595	-2.89955	0.00467847	0.0716292	-2.38157
ENSG00000089006	SNX5	sorting nexin 5	-0.0125355	-0.0771465	0.0520754	5.83511	-0.385361	0.700865	0.873068	-6.237
ENSG00000089009	RPL6	ribosomal protein L6	-0.0496589	-0.118714	0.0193968	9.34243	-1.42833	0.156602	0.444551	-5.3231
ENSG00000089022	MAPKAPK5	MAPK activated protein kinase 5	0.0191105	-0.0432846	0.0815057	4.64384	0.608349	0.544464	0.783979	-6.12894
ENSG00000089041	P2RX7	purinergic receptor P2X 7	0.426214	-0.0654459	0.917874	-0.430346	1.72184	0.0884775	0.337486	-4.88332
ENSG00000089048	ESF1	ESF1 nucleolar pre-rRNA processing protein homolog	0.0748146	-0.0635203	0.21315	4.39424	1.0742	0.285558	0.593341	-5.74886
ENSG00000089050	RBBP9	RB binding protein 9, serine hydrolase	0.0106548	-0.0720473	0.0933569	5.11433	0.255893	0.798608	0.920552	-6.27755
ENSG00000089053	ANAPC5	anaphase promoting complex subunit 5	-0.0887932	-0.146322	-0.0312644	7.24149	-3.06567	0.002855	0.053565	-1.94131
ENSG00000089057	SLC23A2	solute carrier family 23 member 2	-0.0291882	-0.132156	0.0737793	4.7509	-0.563038	0.574786	0.80265	-6.1548
ENSG00000089060	SLC8B1	solute carrier family 8 member B1	0.107923	-0.0028587	0.218706	4.1911	1.93498	0.0560817	0.270797	-4.51605
ENSG00000089063	TMEM230	transmembrane protein 230	-0.00625647	-0.0674206	0.0549077	7.03884	-0.203172	0.839452	0.937241	-6.28938
ENSG00000089091	DZANK1	double zinc ribbon and ankyrin repeat domains 1	0.000541454	-0.160573	0.161656	1.34148	0.00667509	0.994689	0.997886	-6.30954
ENSG00000089094	KDM2B	lysine demethylase 2B	-0.00681291	-0.0856295	0.0720036	3.53648	-0.17169	0.86406	0.947553	-6.29515
ENSG00000089101	CFAP61	cilia and flagella associated protein 61	-0.340501	-0.96374	0.282738	-1.18221	-1.08516	0.280702	0.58948	-5.73743
ENSG00000089123	TASP1	taspase 1	-0.0417225	-0.144509	0.0610641	3.10541	-0.806241	0.422195	0.709205	-5.99281
ENSG00000089127	OAS1	2'-5'-oligoadenylate synthetase 1	-0.0980745	-0.39359	0.197441	2.09354	-0.659185	0.511433	0.764276	-6.09757
ENSG00000089154	GCN1	GCN1 activator of EIF2AK4	-0.0196114	-0.0994249	0.0602021	6.981	-0.488048	0.626683	0.834601	-6.19323
ENSG00000089157	RPLP0	ribosomal protein lateral stalk subunit P0	-0.0688524	-0.150088	0.0123835	10.7458	-1.68346	0.0956962	0.350144	-4.94522
ENSG00000089159	PXN	paxillin	-0.0125232	-0.125515	0.100469	6.00906	-0.220141	0.826252	0.931976	-6.28587
ENSG00000089163	SIRT4	sirtuin 4	0.232194	-0.159975	0.624364	0.604457	1.176	0.242645	0.551477	-5.63841
ENSG00000089177	KIF16B	kinesin family member 16B	-0.0124588	-0.099842	0.0749245	3.99336	-0.28319	0.777671	0.910265	-6.27036
ENSG00000089195	TRMT6	tRNA methyltransferase 6	0.0328029	-0.0517143	0.11732	3.61431	0.7709	0.442752	0.724192	-6.01988
ENSG00000089220	PEBP1	phosphatidylethanolamine binding protein 1	-0.0551713	-0.118643	0.00830004	8.27276	-1.7265	0.0876332	0.336456	-4.87573
ENSG00000089225	TBX5	T-box transcription factor 5	-0.483692	-0.855036	-0.112348	-1.04295	-2.58716	0.0112535	0.117449	-3.1539
ENSG00000089234	BRAP	BRCA1 associated protein	0.0511673	-0.0094226	0.111757	4.84482	1.67735	0.0968882	0.352714	-4.95496
ENSG00000089248	ERP29	endoplasmic reticulum protein 29	-0.0274637	-0.0992082	0.0442809	6.46255	-0.760328	0.449014	0.727323	-6.02775
ENSG00000089280	FUS	FUS RNA binding protein	0.127804	-0.0955111	0.351119	3.88092	1.13673	0.25862	0.56849	-5.68217
ENSG00000089289	IGBP1	immunoglobulin binding protein 1	-0.0674479	-0.166564	0.0316681	5.63548	-1.35162	0.179829	0.47732	-5.42517
ENSG00000089327	FXYD5	FXYD domain containing ion transport regulator 5	-0.0357034	-0.151397	0.0799897	4.723	-0.612961	0.541423	0.782184	-6.1262
ENSG00000089335	ZNF302	zinc finger protein 302	0.017708	-0.0815167	0.116933	5.68013	0.354472	0.723801	0.885182	-6.24816
ENSG00000089351	GRAMD1A	GRAM domain containing 1A	0.0559152	-0.091134	0.202964	4.36831	0.755263	0.452031	0.729658	-6.03148
ENSG00000089472	HEPH	hephaestin	-0.0346551	-0.149188	0.079878	5.72419	-0.60099	0.549333	0.78648	-6.13327
ENSG00000089486	CDIP1	cell death inducing p53 target 1	-0.0648833	-0.154977	0.0252109	4.65582	-1.43043	0.156	0.443405	-5.32023
ENSG00000089505	CMTM1	CKLF like MARVEL transmembrane domain containing 1	-0.18784	-0.672357	0.296677	0.562315	-0.770033	0.443264	0.724372	-6.02053
ENSG00000089597	GANAB	glucosidase II alpha subunit	0.021086	-0.0399016	0.0820736	8.05338	0.686725	0.493993	0.753401	-6.07953
ENSG00000089639	GMIP	GEM interacting protein	-0.00799721	-0.16667	0.150675	2.83008	-0.100108	0.920478	0.970406	-6.30466
ENSG00000089682	RBM41	RNA binding motif protein 41	-0.014581	-0.123018	0.093856	3.56057	-0.267079	0.79001	0.916139	-6.27469
ENSG00000089685	BIRC5	baculoviral IAP repeat containing 5	-0.109531	-0.399672	0.180609	3.42707	-0.749826	0.455283	0.731564	-6.03546
ENSG00000089693	MLF2	myeloid leukemia factor 2	-0.0339161	-0.101609	0.0337773	6.14214	-0.995154	0.322286	0.627236	-5.8279
ENSG00000089723	OTUB2	OTU deubiquitinase, ubiquitin aldehyde binding 2	0.193988	-0.0261236	0.4141	1.31967	1.7505	0.0833841	0.330546	-4.83625
ENSG00000089737	DDX24	DEAD-box helicase 24	0.0046299	-0.0407408	0.0500006	7.29928	0.202688	0.839829	0.93742	-6.28948
ENSG00000089775	ZBTB25	zinc finger and BTB domain containing 25	-0.0175377	-0.0898256	0.0547501	4.45879	-0.48188	0.631042	0.836348	-6.19615
ENSG00000089818	NECAP1	NECAP endocytosis associated 1	0.0194323	-0.0630948	0.101959	4.86732	0.467691	0.641118	0.84322	-6.20272
ENSG00000089820	ARHGAP4	Rho GTPase activating protein 4	-0.489296	-0.848041	-0.130551	1.32246	-2.70905	0.0080551	0.0962089	-2.86139
ENSG00000089847	ANKRD24	ankyrin repeat domain 24	-0.290456	-0.72635	0.145438	0.198544	-1.32352	0.18896	0.4898	-5.46121
ENSG00000089876	DHX32	DEAH-box helicase 32 (putative)	-0.0497838	-0.133905	0.0343378	5.769	-1.17547	0.242857	0.551775	-5.63901
ENSG00000089902	RCOR1	REST corepressor 1	0.0880003	0.00167557	0.174325	4.75855	2.02479	0.0458042	0.243438	-4.34951
ENSG00000089916	GPATCH2L	G-patch domain containing 2 like	0.0768345	0.0187997	0.134869	5.92378	2.62966	0.010027	0.110661	-3.05322
ENSG00000090006	LTBP4	latent transforming growth factor beta binding protein 4	-0.188516	-0.492712	0.115681	1.71921	-1.2309	0.221515	0.527895	-5.57482
ENSG00000090013	BLVRB	biliverdin reductase B	-0.0867777	-0.207755	0.0341995	5.37521	-1.42474	0.157635	0.44601	-5.328
ENSG00000090020	SLC9A1	solute carrier family 9 member A1	0.19526	-0.0489498	0.43947	2.47721	1.58811	0.115712	0.384931	-5.0933
ENSG00000090054	SPTLC1	serine palmitoyltransferase long chain base subunit 1	-0.00642303	-0.0669235	0.0540774	6.58063	-0.210869	0.833459	0.934925	-6.28782
ENSG00000090060	PAPOLA	poly(A) polymerase alpha	0.100482	0.0291863	0.171777	6.60362	2.79935	0.00624568	0.0847501	-2.63736
ENSG00000090061	CCNK	cyclin K	0.283313	0.04199	0.524635	1.16359	2.33184	0.0219044	0.167603	-3.72872
ENSG00000090097	PCBP4	poly(rC) binding protein 4	-0.163034	-0.255518	-0.0705497	5.32287	-3.5014	0.000717648	0.0228924	-0.694657
ENSG00000090238	YPEL3	yippee like 3	-0.130477	-0.235958	-0.0249968	5.14472	-2.45693	0.0158989	0.140765	-3.45358
ENSG00000090263	MRPS33	mitochondrial ribosomal protein S33	-0.0970822	-0.185758	-0.00840658	4.81822	-2.17453	0.032245	0.204816	-4.05657
ENSG00000090266	NDUFB2	NADH:ubiquinone oxidoreductase subunit B2	-0.0320028	-0.119974	0.0559682	5.47965	-0.72257	0.471788	0.739584	-6.05496
ENSG00000090273	NUDC	nuclear distribution C, dynein complex regulator	0.00649467	-0.124574	0.137563	5.19559	0.0984212	0.921813	0.970668	-6.30483
ENSG00000090316	MAEA	macrophage erythroblast attacher, E3 ubiquitin ligase	-0.0803075	-0.155396	-0.00521885	5.77771	-2.12428	0.0363437	0.217486	-4.15698
ENSG00000090339	ICAM1	intercellular adhesion molecule 1	0.377373	0.142161	0.612585	3.30388	3.18671	0.00196926	0.0431235	-1.60807
ENSG00000090372	STRN4	striatin 4	-0.0298161	-0.112571	0.0529385	5.16688	-0.715632	0.476041	0.742491	-6.05982
ENSG00000090376	IRAK3	interleukin 1 receptor associated kinase 3	-0.226865	-0.491142	0.0374126	2.81669	-1.70505	0.0915782	0.343005	-4.91056
ENSG00000090432	MUL1	mitochondrial E3 ubiquitin protein ligase 1	-0.0257815	-0.0976285	0.0460654	4.93395	-0.71274	0.477821	0.743086	-6.06182
ENSG00000090447	TFAP4	transcription factor AP-4	-0.161371	-0.35555	0.0328078	1.90665	-1.65065	0.10224	0.362439	-4.9971
ENSG00000090470	PDCD7	programmed cell death 7	0.0341083	-0.0431873	0.111404	4.01539	0.876469	0.383071	0.680841	-5.93548
ENSG00000090487	SPG21	SPG21 abhydrolase domain containing, maspardin	-0.0596121	-0.118414	-0.000809819	6.19812	-2.01359	0.0469907	0.246481	-4.37065
ENSG00000090520	DNAJB11	DnaJ heat shock protein family (Hsp40) member B11	0.126657	0.0494629	0.203852	5.5143	3.25893	0.00157069	0.0375971	-1.40435
ENSG00000090530	P3H2	prolyl 3-hydroxylase 2	0.026929	-0.151636	0.205493	3.43087	0.29954	0.765207	0.904549	-6.26571
ENSG00000090539	CHRD	chordin	-0.0947427	-0.265313	0.075828	3.08577	-1.10325	0.272814	0.581877	-5.71834
ENSG00000090565	RAB11FIP3	RAB11 family interacting protein 3	-0.106273	-0.194764	-0.0177828	5.43101	-2.38539	0.0191235	0.155958	-3.61249
ENSG00000090581	GNPTG	N-acetylglucosamine-1-phosphate transferase subunit gamma	-0.0803621	-0.156087	-0.0046368	5.7847	-2.10786	0.0377781	0.221018	-4.18934
ENSG00000090612	ZNF268	zinc finger protein 268	0.0395043	-0.0649314	0.14394	4.77323	0.751322	0.454387	0.73092	-6.03436
ENSG00000090615	GOLGA3	golgin A3	-0.00713176	-0.0742327	0.0599692	7.90305	-0.211105	0.833275	0.934925	-6.28777
ENSG00000090621	PABPC4	poly(A) binding protein cytoplasmic 4	-0.0162677	-0.0959891	0.0634538	6.82361	-0.405304	0.6862	0.865594	-6.2293
ENSG00000090661	CERS4	ceramide synthase 4	0.040328	-0.557751	0.638407	-0.143987	0.13393	0.893752	0.960446	-6.30079
ENSG00000090674	MCOLN1	mucolipin 1	-0.00725293	-0.1294	0.114894	3.35524	-0.11794	0.906374	0.964959	-6.30276
ENSG00000090686	USP48	ubiquitin specific peptidase 48	0.0306672	-0.0475168	0.108851	5.33128	0.77909	0.437938	0.720967	-6.01372
ENSG00000090776	EFNB1	ephrin B1	-0.121132	-0.286169	0.0439043	3.65371	-1.45784	0.148308	0.431963	-5.2824
ENSG00000090857	PDPR	pyruvate dehydrogenase phosphatase regulatory subunit	0.0148582	-0.0810086	0.110725	4.35086	0.307842	0.758902	0.901297	-6.26324
ENSG00000090861	AARS1	alanyl-tRNA synthetase 1	0.00689747	-0.0726013	0.0863963	7.45147	0.17233	0.863559	0.947323	-6.29504
ENSG00000090863	GLG1	golgi glycoprotein 1	-0.0373195	-0.112024	0.0373852	7.92061	-0.992245	0.323695	0.628522	-5.8307
ENSG00000090889	KIF4A	kinesin family member 4A	-0.105012	-0.428259	0.218235	1.81914	-0.645261	0.520373	0.76919	-6.10641
ENSG00000090905	TNRC6A	trinucleotide repeat containing adaptor 6A	0.0388156	-0.0444144	0.122046	5.42324	0.926313	0.356721	0.657084	-5.89193
ENSG00000090924	PLEKHG2	pleckstrin homology and RhoGEF domain containing G2	0.0786901	-0.0505919	0.207972	3.79077	1.20896	0.229793	0.537831	-5.60057
ENSG00000090932	DLL3	delta like canonical Notch ligand 3	-0.104785	-0.742728	0.533158	-1.6823	-0.326249	0.744981	0.894981	-6.25754
ENSG00000090971	NAT14	N-acetyltransferase 14 (putative)	-0.168975	-0.287338	-0.0506109	3.74894	-2.83553	0.00563145	0.079819	-2.54587
ENSG00000090975	PITPNM2	phosphatidylinositol transfer protein membrane associated 2	0.00819779	-0.148221	0.164617	2.4892	0.104097	0.91732	0.969397	-6.30427
ENSG00000090989	EXOC1	exocyst complex component 1	0.00932578	-0.0669615	0.0856131	6.17885	0.242809	0.808697	0.924954	-6.28074
ENSG00000091009	RBM27	RNA binding motif protein 27	0.0630995	-0.0319824	0.158181	4.17044	1.31813	0.190751	0.492396	-5.46804
ENSG00000091039	OSBPL8	oxysterol binding protein like 8	0.0712117	-0.0484753	0.190899	8.25162	1.18178	0.240357	0.548939	-5.63185
ENSG00000091073	DTX2	deltex E3 ubiquitin ligase 2	0.120534	-0.0678219	0.30889	2.06578	1.27105	0.206934	0.510386	-5.52655
ENSG00000091106	NLRC4	NLR family CARD domain containing 4	-0.499569	-0.979397	-0.0197412	-0.640741	-2.06795	0.0414677	0.231742	-4.26701
ENSG00000091127	PUS7	pseudouridine synthase 7	0.0299078	-0.0698679	0.129683	4.37877	0.595375	0.553063	0.788653	-6.13655
ENSG00000091129	NRCAM	neuronal cell adhesion molecule	0.137301	-0.462439	0.737042	0.941416	0.454719	0.650389	0.848008	-6.20856
ENSG00000091136	LAMB1	laminin subunit beta 1	-0.147647	-0.252197	-0.0430976	7.63097	-2.805	0.00614576	0.0839547	-2.62312
ENSG00000091137	SLC26A4	solute carrier family 26 member 4	0.00282172	-0.536675	0.542319	-0.875092	0.0103886	0.991734	0.997315	-6.30951
ENSG00000091140	DLD	dihydrolipoamide dehydrogenase	0.018924	-0.0393422	0.0771902	6.35165	0.645099	0.520477	0.76919	-6.10651
ENSG00000091157	WDR7	WD repeat domain 7	0.0299768	-0.0290942	0.0890479	4.89903	1.00796	0.316134	0.621356	-5.8155
ENSG00000091164	TXNL1	thioredoxin like 1	0.0556911	0.0131898	0.0981924	5.88433	2.60264	0.0107917	0.114539	-3.11738
ENSG00000091262	ABCC6	ATP binding cassette subfamily C member 6	-0.157743	-0.718631	0.403145	-1.06096	-0.558605	0.577796	0.805173	-6.15722
ENSG00000091317	CMTM6	CKLF like MARVEL transmembrane domain containing 6	-0.0441604	-0.109142	0.0208212	6.5025	-1.34981	0.180407	0.477778	-5.42751
ENSG00000091409	ITGA6	integrin subunit alpha 6	-0.0180913	-0.126771	0.0905887	8.72719	-0.330636	0.741675	0.89363	-6.25613
ENSG00000091428	RAPGEF4	Rap guanine nucleotide exchange factor 4	0.159397	-0.34195	0.660744	-0.220279	0.631499	0.529289	0.775169	-6.11496
ENSG00000091436	MAP3K20	mitogen-activated protein kinase kinase kinase 20	0.134959	0.0785133	0.191406	7.14435	4.74898	7.5395e-06	0.00109813	3.51202
ENSG00000091482	SMPX	small muscle protein X-linked	-0.252402	-0.412783	-0.0920203	4.80726	-3.12586	0.00237638	0.0481165	-1.77689
ENSG00000091483	FH	fumarate hydratase	-0.0294387	-0.10026	0.0413822	6.12411	-0.825635	0.411159	0.702028	-5.97745
ENSG00000091490	SEL1L3	SEL1L family member 3	0.172955	0.0455715	0.300338	5.46381	2.69681	0.0083339	0.0981831	-2.89126
ENSG00000091527	CDV3	CDV3 homolog	0.0319904	-0.0243067	0.0882875	8.0278	1.12866	0.261991	0.571158	-5.69098
ENSG00000091536	MYO15A	myosin XVA	0.0716485	-0.326057	0.469355	-0.0632163	0.357829	0.721295	0.884198	-6.24699
ENSG00000091542	ALKBH5	alkB homolog 5, RNA demethylase	0.046838	-0.00934384	0.10302	7.15136	1.6559	0.101169	0.360498	-4.98886
ENSG00000091592	NLRP1	NLR family pyrin domain containing 1	-0.0285558	-0.13088	0.0737681	5.64931	-0.554304	0.580724	0.807243	-6.15956
ENSG00000091622	PITPNM3	PITPNM family member 3	-0.0669681	-0.217829	0.0838929	4.0581	-0.881702	0.380249	0.677949	-5.93102
ENSG00000091640	SPAG7	sperm associated antigen 7	-0.0837693	-0.15324	-0.0142991	5.378	-2.39506	0.0186558	0.153688	-3.59124
ENSG00000091651	ORC6	origin recognition complex subunit 6	0.0301871	-0.217021	0.277395	1.8803	0.242544	0.808901	0.924954	-6.2808
ENSG00000091656	ZFHX4	zinc finger homeobox 4	0.0741111	-0.0927373	0.240959	4.74458	0.882251	0.379953	0.677686	-5.93055
ENSG00000091704	CPA1	carboxypeptidase A1	-0.470146	-1.1584	0.218104	-1.2939	-1.35681	0.178182	0.475424	-5.41844
ENSG00000091732	ZC3HC1	zinc finger C3HC-type containing 1	-0.0546023	-0.133168	0.0239636	4.08925	-1.38041	0.170824	0.464236	-5.3875
ENSG00000091831	ESR1	estrogen receptor 1	-0.138825	-0.500278	0.222627	1.59418	-0.762867	0.447506	0.72686	-6.02587
ENSG00000091844	RGS17	regulator of G protein signaling 17	-0.124039	-0.293158	0.0450797	2.40851	-1.45679	0.148598	0.432461	-5.28386
ENSG00000091879	ANGPT2	angiopoietin 2	0.384989	-0.245353	1.01533	-0.53409	1.21312	0.228208	0.535975	-5.59573
ENSG00000091947	TMEM101	transmembrane protein 101	-0.0914819	-0.195015	0.0120507	4.60461	-1.75505	0.0825989	0.328893	-4.82872
ENSG00000091986	CCDC80	coiled-coil domain containing 80	-0.00419914	-0.118393	0.109995	10.6338	-0.0730379	0.941935	0.978597	-6.30696
ENSG00000092010	PSME1	proteasome activator subunit 1	-0.0469398	-0.120031	0.0261511	6.22313	-1.27558	0.205332	0.508754	-5.521
ENSG00000092020	PPP2R3C	protein phosphatase 2 regulatory subunit B''gamma	-0.00373206	-0.0869101	0.0794459	4.75679	-0.089119	0.929182	0.973383	-6.30568
ENSG00000092036	HAUS4	HAUS augmin like complex subunit 4	-0.111128	-0.218664	-0.00359283	3.21204	-2.0526	0.0429682	0.236916	-4.29654
ENSG00000092054	MYH7	myosin heavy chain 7	-0.194959	-0.413754	0.0238373	8.69137	-1.76984	0.0800857	0.324603	-4.80409
ENSG00000092068	SLC7A8	solute carrier family 7 member 8	-0.0488464	-0.381891	0.284199	1.5702	-0.291313	0.771471	0.907459	-6.26808
ENSG00000092094	OSGEP	O-sialoglycoprotein endopeptidase	-0.0316077	-0.114487	0.0512715	4.27657	-0.757493	0.450702	0.728747	-6.02984
ENSG00000092096	SLC22A17	solute carrier family 22 member 17	-0.0196195	-0.128808	0.0895694	4.52213	-0.356894	0.721993	0.884437	-6.24731
ENSG00000092098	RNF31	ring finger protein 31	-0.0459675	-0.15025	0.058315	3.64971	-0.875528	0.38358	0.681457	-5.93628
ENSG00000092108	SCFD1	sec1 family domain containing 1	0.0290879	-0.0428129	0.100989	6.46969	0.803544	0.423743	0.71028	-5.99492
ENSG00000092140	G2E3	G2/M-phase specific E3 ubiquitin protein ligase	-0.0247247	-0.130893	0.0814439	4.47925	-0.462558	0.644779	0.845178	-6.20505
ENSG00000092148	HECTD1	HECT domain E3 ubiquitin protein ligase 1	0.0562305	0.000801905	0.111659	8.76837	2.01497	0.046843	0.246223	-4.36805
ENSG00000092199	HNRNPC	heterogeneous nuclear ribonucleoprotein C	-0.0346487	-0.0905426	0.0212452	8.38438	-1.23127	0.221378	0.527724	-5.57438
ENSG00000092201	SUPT16H	SPT16 homolog, facilitates chromatin remodeling subunit	0.00962261	-0.0419913	0.0612365	6.89719	0.370303	0.712013	0.878927	-6.24255
ENSG00000092203	TOX4	TOX high mobility group box family member 4	0.01221	-0.0345364	0.0589564	6.05588	0.518799	0.605153	0.821842	-6.17813
ENSG00000092208	GEMIN2	gem nuclear organelle associated protein 2	-0.120035	-0.270128	0.0300586	3.12909	-1.58846	0.115633	0.384865	-5.09278
ENSG00000092295	TGM1	transglutaminase 1	-0.235664	-0.648776	0.177448	0.502095	-1.13307	0.260146	0.569872	-5.68617
ENSG00000092330	TINF2	TERF1 interacting nuclear factor 2	0.00135725	-0.0604712	0.0631857	5.64511	0.0436015	0.965317	0.987403	-6.30864
ENSG00000092421	SEMA6A	semaphorin 6A	0.498555	-0.0191464	1.01626	0.424648	1.91278	0.0589046	0.278015	-4.55615
ENSG00000092439	TRPM7	transient receptor potential cation channel subfamily M member 7	0.0445091	-0.0197878	0.108806	6.97963	1.37496	0.172502	0.465824	-5.39469
ENSG00000092445	TYRO3	TYRO3 protein tyrosine kinase	-0.127218	-0.227114	-0.0273232	3.9806	-2.52951	0.0131334	0.127484	-3.28822
ENSG00000092470	WDR76	WD repeat domain 76	-0.19819	-0.377593	-0.0187861	2.7209	-2.19422	0.0307524	0.199075	-4.01666
ENSG00000092529	CAPN3	calpain 3	-0.180333	-0.756141	0.395475	-0.539046	-0.622054	0.535453	0.777896	-6.12073
ENSG00000092531	SNAP23	synaptosome associated protein 23	-0.0352318	-0.110661	0.0401978	5.55604	-0.927736	0.355986	0.656933	-5.89065
ENSG00000092607	TBX15	T-box transcription factor 15	-0.109803	-0.201453	-0.018152	5.63953	-2.37962	0.0194069	0.15732	-3.62511
ENSG00000092621	PHGDH	phosphoglycerate dehydrogenase	-0.106835	-0.270702	0.0570321	6.58035	-1.29495	0.198596	0.501342	-5.4971
ENSG00000092758	COL9A3	collagen type IX alpha 3 chain	-0.770603	-1.41591	-0.125297	-1.43159	-2.3719	0.0197927	0.158932	-3.64199
ENSG00000092820	EZR	ezrin	0.0697854	-0.0703475	0.209918	6.18275	0.989134	0.325206	0.629548	-5.83368
ENSG00000092841	MYL6	myosin light chain 6	-0.0268146	-0.137389	0.0837593	9.14542	-0.48167	0.631191	0.836348	-6.19624
ENSG00000092847	AGO1	argonaute RISC component 1	0.0681028	-0.00538775	0.141593	5.86235	1.84062	0.0689189	0.301804	-4.68354
ENSG00000092853	CLSPN	claspin	0.0703511	-0.295926	0.436628	0.877955	0.381498	0.703719	0.874455	-6.23844
ENSG00000092871	RFFL	ring finger and FYVE like domain containing E3 ubiquitin protein ligase	0.350158	-0.00723846	0.707554	2.98858	1.94601	0.0547229	0.267017	-4.49597
ENSG00000092929	UNC13D	unc-13 homolog D	0.535014	-0.142576	1.2126	-1.16523	1.5683	0.120264	0.389806	-5.12305
ENSG00000092931	MFSD11	major facilitator superfamily domain containing 11	-0.0830753	-0.143553	-0.0225978	4.75331	-2.72841	0.00763112	0.0931169	-2.81388
ENSG00000092964	DPYSL2	dihydropyrimidinase like 2	-0.03849	-0.132884	0.0559039	8.35663	-0.809906	0.420096	0.708476	-5.98994
ENSG00000092969	TGFB2	transforming growth factor beta 2	0.160197	0.0498215	0.270572	5.02045	2.88279	0.00491252	0.0737234	-2.42488
ENSG00000092978	GPATCH2	G-patch domain containing 2	0.053149	-0.0241716	0.13047	4.43517	1.36531	0.175504	0.470708	-5.40735
ENSG00000093000	NUP50	nucleoporin 50	0.0182028	-0.060496	0.0969015	5.58114	0.45941	0.64703	0.846418	-6.20646
ENSG00000093009	CDC45	cell division cycle 45	-0.188096	-0.594672	0.218479	0.532322	-0.918904	0.360562	0.659927	-5.89855
ENSG00000093010	COMT	catechol-O-methyltransferase	-0.0372649	-0.116664	0.0421346	6.97652	-0.93221	0.353682	0.654507	-5.88662
ENSG00000093072	ADA2	adenosine deaminase 2	0.125984	-0.274154	0.526122	-0.607473	0.625368	0.533287	0.777094	-6.11872
ENSG00000093144	ECHDC1	ethylmalonyl-CoA decarboxylase 1	0.0751994	0.00473979	0.145659	5.91387	2.11985	0.0367262	0.218353	-4.16574
ENSG00000093167	LRRFIP2	LRR binding FLII interacting protein 2	0.0958367	0.0280222	0.163651	6.92203	2.80699	0.00611107	0.0837504	-2.61812
ENSG00000093183	SEC22C	SEC22 homolog C, vesicle trafficking protein	0.0048712	-0.0565573	0.0662997	5.91883	0.157506	0.875193	0.951468	-6.29743
ENSG00000093217	XYLB	xylulokinase	0.125681	-0.224148	0.47551	1.87808	0.713582	0.477302	0.742963	-6.06124
ENSG00000094631	HDAC6	histone deacetylase 6	-0.0254676	-0.0977383	0.046803	4.84136	-0.699935	0.485744	0.748462	-6.07062
ENSG00000094796	KRT31	keratin 31	0.353899	0.00315456	0.704644	1.86071	2.0041	0.0480167	0.248966	-4.38848
ENSG00000094804	CDC6	cell division cycle 6	0.377505	0.117388	0.637622	3.37741	2.8826	0.0049152	0.0737234	-2.42537
ENSG00000094841	UPRT	uracil phosphoribosyltransferase homolog	0.054348	-0.0264641	0.13516	4.59082	1.33579	0.184932	0.484543	-5.44556
ENSG00000094880	CDC23	cell division cycle 23	0.015749	-0.0559584	0.0874564	5.23905	0.436234	0.663695	0.854267	-6.21659
ENSG00000094914	AAAS	aladin WD repeat nucleoporin	-0.0445227	-0.114887	0.0258419	4.55051	-1.25678	0.212034	0.516837	-5.54388
ENSG00000094916	CBX5	chromobox 5	0.034318	-0.0532559	0.121892	6.85544	0.778356	0.438367	0.721173	-6.01427
ENSG00000094975	SUCO	SUN domain containing ossification factor	0.151202	0.0742376	0.228167	5.81909	3.90209	0.000181984	0.00958902	0.560697
ENSG00000095002	MSH2	mutS homolog 2	-0.0520083	-0.151606	0.0475894	4.74159	-1.03718	0.302386	0.609529	-5.78661
ENSG00000095015	MAP3K1	mitogen-activated protein kinase kinase kinase 1	0.0451478	-0.0669719	0.157268	3.5906	0.799808	0.425894	0.71234	-5.99783
ENSG00000095059	DHPS	deoxyhypusine synthase	-0.0603989	-0.142337	0.0215392	4.87303	-1.46411	0.146591	0.429583	-5.27366
ENSG00000095066	HOOK2	hook microtubule tethering protein 2	0.0087227	-0.0923059	0.109751	3.57309	0.17149	0.864218	0.947597	-6.29518
ENSG00000095110	NXPE1	neurexophilin and PC-esterase domain family member 1	0.372364	-0.226277	0.971006	-1.41403	1.23547	0.219819	0.526326	-5.5694
ENSG00000095139	ARCN1	archain 1	0.0200124	-0.0330502	0.073075	7.63469	0.749102	0.455718	0.731802	-6.03598
ENSG00000095203	EPB41L4B	erythrocyte membrane protein band 4.1 like 4B	-0.230912	-0.535008	0.0731847	1.57794	-1.50822	0.134943	0.411408	-5.21109
ENSG00000095209	TMEM38B	transmembrane protein 38B	-0.066481	-0.180661	0.0476995	5.26439	-1.15648	0.250498	0.559809	-5.66035
ENSG00000095261	PSMD5	proteasome 26S subunit, non-ATPase 5	-0.00239293	-0.0564378	0.0516519	5.57008	-0.0879442	0.930113	0.973961	-6.30578
ENSG00000095303	PTGS1	prostaglandin-endoperoxide synthase 1	-0.141365	-0.389697	0.106966	4.08188	-1.13068	0.261144	0.570515	-5.68878
ENSG00000095319	NUP188	nucleoporin 188	0.0383458	-0.0466135	0.123305	5.21096	0.896474	0.372353	0.671187	-5.91828
ENSG00000095321	CRAT	carnitine O-acetyltransferase	-0.00779118	-0.100011	0.0844285	5.78605	-0.167807	0.867105	0.948306	-6.2958
ENSG00000095380	NANS	N-acetylneuraminate synthase	0.0881871	0.0017811	0.174593	5.18375	2.02718	0.0455543	0.242951	-4.34498
ENSG00000095383	TBC1D2	TBC1 domain family member 2	-0.0532064	-0.144254	0.0378414	6.1205	-1.16071	0.248778	0.557729	-5.65561
ENSG00000095397	WHRN	whirlin	0.0537319	-0.160824	0.268288	0.932465	0.497418	0.620087	0.830531	-6.18872
ENSG00000095485	CWF19L1	CWF19 like cell cycle control factor 1	0.0285778	-0.0477007	0.104856	4.31646	0.744145	0.458696	0.732976	-6.03958
ENSG00000095539	SEMA4G	semaphorin 4G	0.0702573	-0.42308	0.563594	-0.162202	0.282865	0.77792	0.91029	-6.27045
ENSG00000095564	BTAF1	B-TFIID TATA-box binding protein associated factor 1	0.0755865	0.00176256	0.14941	6.21206	2.03366	0.0448828	0.24139	-4.33268
ENSG00000095574	IKZF5	IKAROS family zinc finger 5	0.143721	0.0248427	0.2626	3.44969	2.40131	0.0183593	0.152328	-3.57748
ENSG00000095587	TLL2	tolloid like 2	-0.0903677	-0.341634	0.160899	0.423796	-0.714347	0.476831	0.742729	-6.06071
ENSG00000095627	TDRD1	tudor domain containing 1	-0.648744	-1.27602	-0.0214713	-2.04371	-2.05422	0.0428071	0.236378	-4.29342
ENSG00000095637	SORBS1	sorbin and SH3 domain containing 1	0.035055	-0.0911524	0.161263	4.32469	0.551691	0.582505	0.808404	-6.16096
ENSG00000095739	BAMBI	BMP and activin membrane bound inhibitor	0.0946801	-0.0581285	0.247489	3.48683	1.23067	0.221601	0.528023	-5.5751
ENSG00000095752	IL11	interleukin 11	-0.0446617	-0.31808	0.228757	1.86202	-0.324442	0.746344	0.895557	-6.25811
ENSG00000095787	WAC	WW domain containing adaptor with coiled-coil	0.0655715	0.012753	0.11839	6.58485	2.46581	0.0155347	0.139135	-3.43358
ENSG00000095794	CREM	cAMP responsive element modulator	0.0149556	-0.0829473	0.112858	3.93971	0.303417	0.762261	0.902908	-6.26456
ENSG00000095906	NUBP2	nucleotide binding protein 2	-0.176644	-0.334795	-0.0184935	4.8686	-2.2185	0.0289953	0.19333	-3.967
ENSG00000095951	HIVEP1	HIVEP zinc finger 1	0.0538127	-0.0553282	0.162953	4.63991	0.979328	0.330001	0.633729	-5.84302
ENSG00000096060	FKBP5	FKBP prolyl isomerase 5	0.0308224	-0.129043	0.190687	2.07391	0.382952	0.702644	0.874105	-6.2379
ENSG00000096063	SRPK1	SRSF protein kinase 1	0.00889151	-0.0596965	0.0774795	5.36215	0.257489	0.79738	0.919747	-6.27715
ENSG00000096070	BRPF3	bromodomain and PHD finger containing 3	0.1331	-0.00551998	0.27172	3.6846	1.90714	0.0596399	0.279013	-4.56627
ENSG00000096080	MRPS18A	mitochondrial ribosomal protein S18A	-0.0857797	-0.20616	0.0346004	3.17807	-1.41534	0.160364	0.450289	-5.34077
ENSG00000096092	TMEM14A	transmembrane protein 14A	-0.101291	-0.206376	0.003793	4.15468	-1.91454	0.0586759	0.277948	-4.55298
ENSG00000096093	EFHC1	EF-hand domain containing 1	-0.0323031	-0.105848	0.0412421	5.0985	-0.872411	0.385268	0.682943	-5.93892
ENSG00000096384	HSP90AB1	heat shock protein 90 alpha family class B member 1	-0.0323012	-0.0773358	0.0127334	9.5122	-1.42463	0.157666	0.44601	-5.32815
ENSG00000096401	CDC5L	cell division cycle 5 like	-0.0177692	-0.0810502	0.0455117	6.32702	-0.557733	0.578389	0.805654	-6.1577
ENSG00000096433	ITPR3	inositol 1,4,5-trisphosphate receptor type 3	-0.0302843	-0.179009	0.118441	6.27428	-0.40445	0.686826	0.865699	-6.22964
ENSG00000096654	ZNF184	zinc finger protein 184	0.0505671	-0.0347419	0.135876	3.73133	1.17735	0.242111	0.550697	-5.63688
ENSG00000096696	DSP	desmoplakin	-0.0552106	-0.18076	0.0703388	8.00651	-0.873451	0.384704	0.682595	-5.93804
ENSG00000096717	SIRT1	sirtuin 1	0.0636065	-0.0139813	0.141194	4.60334	1.62832	0.106897	0.370865	-5.03185
ENSG00000096746	HNRNPH3	heterogeneous nuclear ribonucleoprotein H3	0.129916	-0.0342956	0.294127	4.42358	1.57141	0.11954	0.389143	-5.1184
ENSG00000096872	IFT74	intraflagellar transport 74	0.062479	-0.0484859	0.173444	4.31759	1.11835	0.266344	0.575182	-5.70215
ENSG00000096968	JAK2	Janus kinase 2	-0.128708	-0.214358	-0.0430574	4.96629	-2.98474	0.00364008	0.0618585	-2.1583
ENSG00000097007	ABL1	ABL proto-oncogene 1, non-receptor tyrosine kinase	0.120777	0.0371454	0.204408	7.02586	2.86844	0.00512135	0.0750217	-2.46179
ENSG00000097021	ACOT7	acyl-CoA thioesterase 7	-0.0622916	-0.187037	0.0624543	4.13523	-0.991823	0.3239	0.628522	-5.83111
ENSG00000097033	SH3GLB1	SH3 domain containing GRB2 like, endophilin B1	0.0165464	-0.0341567	0.0672495	7.62977	0.648187	0.518488	0.768148	-6.10457
ENSG00000097046	CDC7	cell division cycle 7	0.0184639	-0.151116	0.188044	2.49035	0.216262	0.829265	0.933556	-6.2867
ENSG00000097096	SYDE2	synapse defective Rho GTPase homolog 2	0.178897	0.0618537	0.295941	3.25626	3.0359	0.00312345	0.0565111	-2.02167
ENSG00000099139	PCSK5	proprotein convertase subtilisin/kexin type 5	0.262979	0.105645	0.420313	2.049	3.31994	0.00129421	0.033877	-1.2295
ENSG00000099194	SCD	stearoyl-CoA desaturase	1.37009	1.12421	1.61597	8.23165	11.0678	1.43846e-18	4.66896e-15	31.0175
ENSG00000099203	TMED1	transmembrane p24 trafficking protein 1	-0.0633355	-0.186872	0.0602007	3.70499	-1.01832	0.311212	0.616997	-5.80535
ENSG00000099204	ABLIM1	actin binding LIM protein 1	-0.0218401	-0.087747	0.0440668	5.96448	-0.658195	0.512066	0.764722	-6.0982
ENSG00000099219	ERMP1	endoplasmic reticulum metallopeptidase 1	-0.0101783	-0.0941741	0.0738176	3.74709	-0.240684	0.810339	0.925603	-6.28124
ENSG00000099246	RAB18	RAB18, member RAS oncogene family	0.0719491	-0.00140096	0.145299	6.77414	1.9483	0.0544441	0.266498	-4.49179
ENSG00000099250	NRP1	neuropilin 1	-0.0392879	-0.150981	0.0724054	7.90376	-0.698655	0.48654	0.748462	-6.07149
ENSG00000099251	HSD17B7P2	hydroxysteroid 17-beta dehydrogenase 7 pseudogene 2	0.358154	-0.205606	0.921914	0.140977	1.26185	0.210212	0.514715	-5.53775
ENSG00000099256	PRTFDC1	phosphoribosyl transferase domain containing 1	-0.0716656	-0.211469	0.068138	2.65886	-1.01818	0.311279	0.616997	-5.80549
ENSG00000099260	PALMD	palmdelphin	-0.0786211	-0.164615	0.00737251	5.07329	-1.81595	0.0726538	0.310616	-4.72606
ENSG00000099282	TSPAN15	tetraspanin 15	-0.169293	-0.457896	0.119311	2.30001	-1.16511	0.247003	0.555907	-5.65069
ENSG00000099284	MACROH2A2	macroH2A.2 histone	-0.155008	-0.29353	-0.0164858	3.09801	-2.22262	0.0287057	0.192347	-3.95852
ENSG00000099290	WASHC2A	WASH complex subunit 2A	0.0463783	-0.0235241	0.116281	5.54195	1.31781	0.190857	0.492482	-5.46844
ENSG00000099308	MAST3	microtubule associated serine/threonine kinase 3	0.133568	-0.0492505	0.316386	2.37743	1.45115	0.150158	0.434428	-5.2917
ENSG00000099326	MZF1	myeloid zinc finger 1	0.0316585	-0.0880054	0.151322	3.39843	0.525482	0.60052	0.818565	-6.17473
ENSG00000099330	OCEL1	occludin/ELL domain containing 1	0.0211051	-0.140157	0.182367	1.71544	0.259948	0.795488	0.918624	-6.27653
ENSG00000099331	MYO9B	myosin IXB	0.0127644	-0.094918	0.120447	6.30083	0.235443	0.814391	0.927255	-6.28246
ENSG00000099337	KCNK6	potassium two pore domain channel subfamily K member 6	0.143285	0.00297324	0.283597	3.91037	2.02833	0.0454349	0.24281	-4.34281
ENSG00000099338	CATSPERG	cation channel sperm associated auxiliary subunit gamma	0.299253	-0.257518	0.856025	-1.39448	1.06756	0.288527	0.595814	-5.75572
ENSG00000099341	PSMD8	proteasome 26S subunit, non-ATPase 8	-0.025851	-0.103797	0.0520947	7.57709	-0.658743	0.511715	0.764276	-6.09785
ENSG00000099364	FBXL19	F-box and leucine rich repeat protein 19	0.0144258	-0.110454	0.139306	3.83982	0.229444	0.819036	0.929606	-6.28383
ENSG00000099365	STX1B	syntaxin 1B	-0.0897046	-0.516067	0.336658	0.33577	-0.417895	0.677003	0.861797	-6.22424
ENSG00000099377	HSD3B7	hydroxy-delta-5-steroid dehydrogenase, 3 beta- and steroid delta-isomerase 7	-0.0441206	-0.156636	0.0683948	4.38992	-0.778862	0.438071	0.721113	-6.01389
ENSG00000099381	SETD1A	SET domain containing 1A, histone lysine methyltransferase	0.171831	-0.0265976	0.37026	2.4713	1.72	0.0888139	0.337751	-4.88633
ENSG00000099385	BCL7C	BAF chromatin remodeling complex subunit BCL7C	-0.109494	-0.216907	-0.00208156	5.08519	-2.02473	0.0458106	0.243438	-4.34962
ENSG00000099622	CIRBP	cold inducible RNA binding protein	-0.0729768	-0.131925	-0.0140284	7.24699	-2.45892	0.0158169	0.1405	-3.44912
ENSG00000099624	ATP5F1D	ATP synthase F1 subunit delta	-0.0840176	-0.265125	0.0970903	4.51502	-0.921433	0.359248	0.658992	-5.8963
ENSG00000099625	CBARP	CACN subunit beta associated regulatory protein	-0.0140257	-0.241734	0.213683	1.11021	-0.122342	0.902897	0.96383	-6.30225
ENSG00000099725	PRKY	protein kinase Y-linked (pseudogene)	0.0439021	-0.0562504	0.144055	3.77473	0.870671	0.386213	0.683889	-5.94039
ENSG00000099783	HNRNPM	heterogeneous nuclear ribonucleoprotein M	0.0378593	-0.0660703	0.141789	5.61608	0.723543	0.471192	0.739551	-6.05428
ENSG00000099785	MARCHF2	membrane associated ring-CH-type finger 2	-0.0405484	-0.128469	0.0473725	5.14079	-0.916036	0.362056	0.661318	-5.9011
ENSG00000099795	NDUFB7	NADH:ubiquinone oxidoreductase subunit B7	-0.148421	-0.28739	-0.00945167	5.69826	-2.12133	0.0365985	0.21835	-4.16282
ENSG00000099797	TECR	trans-2,3-enoyl-CoA reductase	0.0137112	-0.0860602	0.113483	4.6313	0.272961	0.785498	0.914085	-6.27314
ENSG00000099800	TIMM13	translocase of inner mitochondrial membrane 13	-0.161913	-0.260105	-0.0637202	5.37914	-3.27517	0.00149215	0.0370845	-1.35806
ENSG00000099804	CDC34	cell division cycle 34, ubiqiutin conjugating enzyme	-0.057839	-0.147453	0.0317755	5.28148	-1.28196	0.203097	0.506585	-5.51318
ENSG00000099810	MTAP	methylthioadenosine phosphorylase	-0.0180606	-0.0861347	0.0500135	5.5739	-0.526965	0.599493	0.817914	-6.17396
ENSG00000099812	MISP	mitotic spindle positioning	0.106887	-0.091818	0.305591	1.25938	1.06843	0.288138	0.595616	-5.75483
ENSG00000099814	CEP170B	centrosomal protein 170B	0.0222923	-0.109945	0.15453	5.45588	0.334834	0.738517	0.891898	-6.25477
ENSG00000099817	POLR2E	RNA polymerase II, I and III subunit E	-0.0925257	-0.185667	0.000615905	6.47643	-1.9731	0.0515023	0.258451	-4.4462
ENSG00000099821	POLRMT	RNA polymerase mitochondrial	-0.0808327	-0.221225	0.0595594	4.61546	-1.1436	0.255772	0.565286	-5.67461
ENSG00000099822	HCN2	hyperpolarization activated cyclic nucleotide gated potassium and sodium channel 2	-0.0441156	-0.272661	0.18443	1.06222	-0.383398	0.702314	0.874036	-6.23773
ENSG00000099840	IZUMO4	IZUMO family member 4	0.038219	-0.456505	0.532943	-0.343207	0.153443	0.878387	0.953981	-6.29805
ENSG00000099849	RASSF7	Ras association domain family member 7	0.0439372	-0.149543	0.237417	2.30527	0.451053	0.653019	0.848982	-6.21018
ENSG00000099860	GADD45B	growth arrest and DNA damage inducible beta	-0.0836058	-0.238065	0.0708535	4.99235	-1.07511	0.285153	0.593315	-5.74792
ENSG00000099864	PALM	paralemmin	-0.110709	-0.278966	0.0575478	5.96265	-1.3069	0.194524	0.495856	-5.48218
ENSG00000099875	MKNK2	MAPK interacting serine/threonine kinase 2	-0.0246867	-0.183306	0.133932	5.89251	-0.309129	0.757927	0.90093	-6.26285
ENSG00000099889	ARVCF	ARVCF delta catenin family member	0.0498912	-0.297808	0.397591	2.53915	0.285004	0.776285	0.90989	-6.26986
ENSG00000099899	TRMT2A	tRNA methyltransferase 2 homolog A	-0.0881546	-0.188104	0.0117945	4.55231	-1.75185	0.0831508	0.330101	-4.83402
ENSG00000099901	RANBP1	RAN binding protein 1	-0.0991372	-0.184172	-0.0141022	5.43086	-2.31563	0.0228138	0.17062	-3.76343
ENSG00000099904	ZDHHC8	zinc finger DHHC-type palmitoyltransferase 8	0.0420903	-0.135215	0.219396	4.1768	0.47151	0.638399	0.841046	-6.20097
ENSG00000099910	KLHL22	kelch like family member 22	-0.026828	-0.0986835	0.0450275	4.75413	-0.741582	0.46024	0.73378	-6.04143
ENSG00000099917	MED15	mediator complex subunit 15	0.0678627	-0.0612461	0.196971	4.94655	1.04401	0.29923	0.605965	-5.77974
ENSG00000099940	SNAP29	synaptosome associated protein 29	0.036416	-0.0599186	0.132751	4.6075	0.750829	0.454683	0.731105	-6.03472
ENSG00000099942	CRKL	CRK like proto-oncogene, adaptor protein	0.0533961	0.000803932	0.105988	6.31713	2.0166	0.0466695	0.245829	-4.36498
ENSG00000099949	LZTR1	leucine zipper like transcription regulator 1	-0.102663	-0.203522	-0.00180295	3.88438	-2.02174	0.0461245	0.244227	-4.35527
ENSG00000099953	MMP11	matrix metallopeptidase 11	-0.233553	-0.428227	-0.0388795	4.66597	-2.38292	0.0192444	0.156476	-3.6179
ENSG00000099954	CECR2	CECR2 histone acetyl-lysine reader	-0.397071	-0.905066	0.110925	0.103095	-1.55252	0.12399	0.395097	-5.14648
ENSG00000099956	SMARCB1	SWI/SNF related, matrix associated, actin dependent regulator of chromatin, subfamily b, member 1	-0.0242282	-0.0999379	0.0514815	4.74632	-0.635624	0.526608	0.773563	-6.11242
ENSG00000099957	P2RX6	purinergic receptor P2X 6	-0.196556	-0.350089	-0.043022	3.46701	-2.5428	0.0126764	0.124833	-3.25748
ENSG00000099960	SLC7A4	solute carrier family 7 member 4	0.0929135	-0.526876	0.712702	-0.270359	0.29776	0.766562	0.905029	-6.26622
ENSG00000099968	BCL2L13	BCL2 like 13	-0.035195	-0.0829188	0.0125288	6.72295	-1.4648	0.146405	0.429421	-5.2727
ENSG00000099974	DDTL	D-dopachrome tautomerase like	0.491371	-0.077472	1.06021	-1.23591	1.71573	0.0895971	0.338985	-4.89327
ENSG00000099977	DDT	D-dopachrome tautomerase	-0.247604	-0.458985	-0.0362237	1.66686	-2.32661	0.0221942	0.168699	-3.73994
ENSG00000099991	CABIN1	calcineurin binding protein 1	-0.0204386	-0.109012	0.0681352	5.21198	-0.458329	0.647803	0.846807	-6.20695
ENSG00000099992	TBC1D10A	TBC1 domain family member 10A	-0.0342054	-0.148234	0.0798236	3.26633	-0.595813	0.552771	0.788422	-6.13629
ENSG00000099994	SUSD2	sushi domain containing 2	-0.448424	-1.04794	0.151092	0.043438	-1.48566	0.140808	0.421174	-5.24332
ENSG00000099995	SF3A1	splicing factor 3a subunit 1	0.0852959	-0.03533	0.205922	5.24654	1.40449	0.163559	0.453977	-5.3554
ENSG00000099998	GGT5	gamma-glutamyltransferase 5	-0.2364	-0.429156	-0.0436445	1.74316	-2.43597	0.0167895	0.145011	-3.50058
ENSG00000099999	RNF215	ring finger protein 215	-0.0653479	-0.166827	0.0361312	4.40976	-1.27905	0.204116	0.507548	-5.51676
ENSG00000100003	SEC14L2	SEC14 like lipid binding 2	-0.0436879	-0.226205	0.13883	3.45126	-0.475432	0.635613	0.839193	-6.19916
ENSG00000100014	SPECC1L	sperm antigen with calponin homology and coiled-coil domains 1 like	-0.0353634	-0.100955	0.0302282	5.06473	-1.07087	0.287046	0.594192	-5.75231
ENSG00000100023	PPIL2	peptidylprolyl isomerase like 2	0.0219526	-0.0537264	0.0976317	4.46506	0.576159	0.565923	0.796647	-6.14752
ENSG00000100027	YPEL1	yippee like 1	-0.254936	-0.445292	-0.0645803	2.10186	-2.66009	0.00922453	0.105142	-2.98026
ENSG00000100028	SNRPD3	small nuclear ribonucleoprotein D3 polypeptide	-0.0450614	-0.120486	0.0303631	5.98815	-1.18665	0.238437	0.547172	-5.62629
ENSG00000100029	PES1	pescadillo ribosomal biogenesis factor 1	-0.0150696	-0.0803082	0.050169	5.90667	-0.458806	0.647462	0.846777	-6.20674
ENSG00000100030	MAPK1	mitogen-activated protein kinase 1	-0.0882997	-0.145943	-0.0306565	7.80531	-3.04258	0.00306123	0.055759	-2.00369
ENSG00000100031	GGT1	gamma-glutamyltransferase 1	-0.408294	-0.957433	0.140845	-0.199771	-1.4768	0.143163	0.424367	-5.25584
ENSG00000100034	PPM1F	protein phosphatase, Mg2+/Mn2+ dependent 1F	-0.143094	-0.221679	-0.0645083	6.17359	-3.61668	0.000488286	0.0180922	-0.343733
ENSG00000100036	SLC35E4	solute carrier family 35 member E4	-0.0100207	-0.155473	0.135431	3.53898	-0.136839	0.891459	0.960189	-6.30041
ENSG00000100056	ESS2	ess-2 splicing factor homolog	-0.0662442	-0.157062	0.0245733	4.05948	-1.4488	0.150812	0.435443	-5.29495
ENSG00000100058	CRYBB2P1	crystallin beta B2 pseudogene 1	0.192224	0.0546582	0.32979	2.87209	2.77541	0.00668501	0.0875585	-2.69734
ENSG00000100065	CARD10	caspase recruitment domain family member 10	-0.259651	-0.443313	-0.0759905	4.671	-2.80805	0.00609256	0.0837504	-2.61544
ENSG00000100068	LRP5L	LDL receptor related protein 5 like	0.0169575	-0.471903	0.505818	0.780626	0.0688982	0.945221	0.979862	-6.30724
ENSG00000100075	SLC25A1	solute carrier family 25 member 1	0.0584039	-0.0431753	0.159983	5.82326	1.142	0.256432	0.565825	-5.67637
ENSG00000100077	GRK3	G protein-coupled receptor kinase 3	0.174974	-0.13708	0.487029	2.39999	1.11372	0.268319	0.577986	-5.70714
ENSG00000100079	LGALS2	galectin 2	0.242787	-0.113049	0.598622	-0.403344	1.35521	0.178687	0.476224	-5.42051
ENSG00000100083	GGA1	golgi associated, gamma adaptin ear containing, ARF binding protein 1	0.0112795	-0.070372	0.0929309	4.98751	0.274382	0.78441	0.913818	-6.27276
ENSG00000100084	HIRA	histone cell cycle regulator	-0.00534751	-0.175304	0.164609	2.42635	-0.062495	0.950305	0.981762	-6.30766
ENSG00000100092	SH3BP1	SH3 domain binding protein 1	-0.315489	-1.03197	0.400994	-1.41299	-0.874599	0.384083	0.681903	-5.93706
ENSG00000100097	LGALS1	galectin 1	-0.104821	-0.196397	-0.0132464	9.63082	-2.27355	0.025333	0.180493	-3.85259
ENSG00000100099	HPS4	HPS4 biogenesis of lysosomal organelles complex 3 subunit 2	-0.0511379	-0.132134	0.0298585	4.78366	-1.25403	0.213026	0.518554	-5.5472
ENSG00000100100	PIK3IP1	phosphoinositide-3-kinase interacting protein 1	-0.0155881	-0.151748	0.120572	5.28693	-0.227392	0.820627	0.930192	-6.28428
ENSG00000100104	SRRD	SRR1 domain containing	-0.0173891	-0.0974532	0.062675	3.64919	-0.43139	0.667199	0.856102	-6.21864
ENSG00000100105	PATZ1	POZ/BTB and AT hook containing zinc finger 1	-0.0448971	-0.167386	0.077592	3.29414	-0.728034	0.468452	0.738036	-6.05111
ENSG00000100106	TRIOBP	TRIO and F-actin binding protein	-0.115547	-0.21012	-0.0209747	6.61704	-2.42675	0.0171948	0.146716	-3.52112
ENSG00000100109	TFIP11	tuftelin interacting protein 11	-0.0105629	-0.0795825	0.0584567	4.94238	-0.303978	0.761835	0.902607	-6.2644
ENSG00000100116	GCAT	glycine C-acetyltransferase	-0.436523	-0.792314	-0.080732	2.97078	-2.43693	0.0167476	0.144779	-3.49843
ENSG00000100124	ANKRD54	ankyrin repeat domain 54	-0.0125526	-0.0853769	0.0602716	4.15325	-0.342366	0.732861	0.889205	-6.25228
ENSG00000100129	EIF3L	eukaryotic translation initiation factor 3 subunit L	-0.0243288	-0.0933307	0.0446731	7.51483	-0.70031	0.485511	0.748462	-6.07037
ENSG00000100138	SNU13	small nuclear ribonucleoprotein 13	-0.047707	-0.107467	0.0120532	6.41405	-1.58563	0.116275	0.385657	-5.09705
ENSG00000100139	MICALL1	MICAL like 1	0.039335	-0.043287	0.121957	6.26125	0.945614	0.346836	0.649003	-5.87443
ENSG00000100142	POLR2F	RNA polymerase II, I and III subunit F	-0.0886304	-0.172648	-0.00461281	4.84522	-2.09529	0.0389086	0.224965	-4.21395
ENSG00000100147	CCDC134	coiled-coil domain containing 134	0.0586582	-0.0907929	0.208109	1.84904	0.77958	0.43765	0.720845	-6.01335
ENSG00000100150	DEPDC5	DEP domain containing 5, GATOR1 subcomplex subunit	-0.0435037	-0.154657	0.0676496	2.70823	-0.777382	0.438939	0.721173	-6.01501
ENSG00000100151	PICK1	protein interacting with PRKCA 1	-0.0908442	-0.209889	0.0282004	2.93533	-1.51572	0.133039	0.408608	-5.20029
ENSG00000100154	TTC28	tetratricopeptide repeat domain 28	0.0438788	-0.0835135	0.171271	4.80484	0.684136	0.495619	0.754675	-6.08126
ENSG00000100156	SLC16A8	solute carrier family 16 member 8	-0.254538	-0.879765	0.370689	-1.21961	-0.808621	0.420831	0.708839	-5.99095
ENSG00000100162	CENPM	centromere protein M	-0.443251	-1.03397	0.147468	0.547748	-1.49039	0.139562	0.419095	-5.2366
ENSG00000100181	TPTEP1	TPTE pseudogene 1	0.536482	0.11427	0.958694	1.54943	2.5238	0.013334	0.128426	-3.30137
ENSG00000100196	KDELR3	KDEL endoplasmic reticulum protein retention receptor 3	-0.161917	-0.258115	-0.0657188	6.50061	-3.34316	0.00120153	0.0322309	-1.16229
ENSG00000100201	DDX17	DEAD-box helicase 17	0.0437336	-0.00998205	0.0974493	8.77641	1.61713	0.109293	0.37365	-5.04909
ENSG00000100206	DMC1	DNA meiotic recombinase 1	-0.180079	-0.396059	0.0359011	0.979305	-1.65608	0.101133	0.360484	-4.98858
ENSG00000100207	TCF20	transcription factor 20	0.11125	0.0405551	0.181946	5.14283	3.12566	0.00237781	0.0481165	-1.77743
ENSG00000100209	HSCB	HscB mitochondrial iron-sulfur cluster cochaperone	0.0564045	-0.0530241	0.165833	3.03086	1.0238	0.308631	0.615013	-5.79994
ENSG00000100211	CBY1	chibby family member 1, beta catenin antagonist	-0.0707441	-0.178488	0.0370001	3.32938	-1.30415	0.195454	0.497028	-5.48563
ENSG00000100216	TOMM22	translocase of outer mitochondrial membrane 22	-0.0697553	-0.14141	0.00189928	5.91205	-1.93359	0.0562554	0.271232	-4.51858
ENSG00000100219	XBP1	X-box binding protein 1	0.0811749	0.000882744	0.161467	7.09334	2.00807	0.0475849	0.247518	-4.38103
ENSG00000100220	RTCB	RNA 2',3'-cyclic phosphate and 5'-OH ligase	-0.0538049	-0.118386	0.010776	6.46569	-1.65481	0.10139	0.360844	-4.99056
ENSG00000100221	JOSD1	Josephin domain containing 1	0.0670942	0.00956754	0.124621	6.12391	2.31658	0.02276	0.17044	-3.76142
ENSG00000100225	FBXO7	F-box protein 7	-0.0436235	-0.0892357	0.00198869	6.30921	-1.89964	0.0606312	0.281702	-4.57969
ENSG00000100226	GTPBP1	GTP binding protein 1	0.0154107	-0.0637915	0.0946129	4.93034	0.38647	0.700046	0.872383	-6.23658
ENSG00000100227	POLDIP3	DNA polymerase delta interacting protein 3	-0.0639204	-0.113618	-0.0142224	5.91895	-2.55465	0.0122813	0.122262	-3.22996
ENSG00000100228	RAB36	RAB36, member RAS oncogene family	-0.0096625	-0.243481	0.224156	1.31024	-0.0820809	0.934762	0.976051	-6.30627
ENSG00000100234	TIMP3	TIMP metallopeptidase inhibitor 3	-0.305534	-0.472846	-0.138223	10.3224	-3.62716	0.000471303	0.0178858	-0.311414
ENSG00000100239	PPP6R2	protein phosphatase 6 regulatory subunit 2	-0.0285758	-0.103258	0.0461062	6.05094	-0.76	0.449209	0.727483	-6.02799
ENSG00000100241	SBF1	SET binding factor 1	-0.0695157	-0.180331	0.0412995	7.44428	-1.24599	0.21595	0.521957	-5.55686
ENSG00000100242	SUN2	Sad1 and UNC84 domain containing 2	-0.0444941	-0.12289	0.0339016	5.82562	-1.1273	0.262562	0.571354	-5.69245
ENSG00000100243	CYB5R3	cytochrome b5 reductase 3	-0.0269046	-0.139705	0.0858962	7.32025	-0.473745	0.63681	0.840091	-6.19994
ENSG00000100246	DNAL4	dynein axonemal light chain 4	0.0184074	-0.0810325	0.117847	3.91886	0.367673	0.713966	0.880099	-6.2435
ENSG00000100258	LMF2	lipase maturation factor 2	-0.0828806	-0.214137	0.048376	5.97275	-1.25419	0.212969	0.518554	-5.547
ENSG00000100263	RHBDD3	rhomboid domain containing 3	-0.0937252	-0.231734	0.0442835	4.27968	-1.3489	0.180698	0.478158	-5.42869
ENSG00000100266	PACSIN2	protein kinase C and casein kinase substrate in neurons 2	-0.0889523	-0.142188	-0.035717	5.79568	-3.31886	0.00129868	0.0339038	-1.23261
ENSG00000100271	TTLL1	tubulin tyrosine ligase like 1	-0.146963	-0.259056	-0.0348691	3.48015	-2.6041	0.0107492	0.114428	-3.11394
ENSG00000100280	AP1B1	adaptor related protein complex 1 subunit beta 1	0.00510701	-0.0758367	0.0860507	5.59358	0.125318	0.900546	0.963091	-6.30189
ENSG00000100281	HMGXB4	HMG-box containing 4	-0.00711735	-0.0946288	0.0803941	4.25072	-0.161542	0.872023	0.950269	-6.2968
ENSG00000100284	TOM1	target of myb1 membrane trafficking protein	0.0449693	-0.0273132	0.117252	6.09343	1.2357	0.219733	0.526326	-5.56913
ENSG00000100285	NEFH	neurofilament heavy	-0.361256	-0.990554	0.268042	-2.18927	-1.14022	0.25717	0.566989	-5.67833
ENSG00000100288	CHKB	choline kinase beta	0.799446	0.219684	1.37921	-1.34962	2.73886	0.00741071	0.0916233	-2.7881
ENSG00000100292	HMOX1	heme oxygenase 1	0.294286	0.103565	0.485007	5.9948	3.0648	0.00286252	0.0535991	-1.94366
ENSG00000100294	MCAT	malonyl-CoA-acyl carrier protein transacylase	-0.141295	-0.247116	-0.0354734	3.51413	-2.65206	0.00943031	0.106503	-2.99957
ENSG00000100296	THOC5	THO complex 5	-0.0179195	-0.0784479	0.042609	5.50244	-0.588026	0.557964	0.792299	-6.14078
ENSG00000100297	MCM5	minichromosome maintenance complex component 5	-0.165682	-0.332821	0.00145835	4.12259	-1.96891	0.0519903	0.259776	-4.45395
ENSG00000100299	ARSA	arylsulfatase A	0.0179254	-0.115837	0.151688	4.86539	0.266174	0.790704	0.916139	-6.27493
ENSG00000100300	TSPO	translocator protein	-0.164889	-0.313291	-0.0164877	7.55946	-2.20691	0.0298228	0.196426	-3.99077
ENSG00000100302	RASD2	RASD family member 2	0.31613	-0.159919	0.792178	0.20861	1.319	0.190461	0.491783	-5.46694
ENSG00000100304	TTLL12	tubulin tyrosine ligase like 12	-0.0695904	-0.159463	0.0202821	4.57125	-1.53799	0.127503	0.400319	-5.16788
ENSG00000100307	CBX7	chromobox 7	0.163984	0.0380519	0.289917	3.24365	2.5864	0.0112765	0.117565	-3.15568
ENSG00000100311	PDGFB	platelet derived growth factor subunit B	0.143833	-0.31804	0.605705	-0.674274	0.618538	0.537758	0.779639	-6.12285
ENSG00000100314	CABP7	calcium binding protein 7	-0.388511	-0.815309	0.0382877	-1.03381	-1.80805	0.0738843	0.312583	-4.73955
ENSG00000100316	RPL3	ribosomal protein L3	-0.0535897	-0.108206	0.00102675	9.93999	-1.9489	0.0543717	0.266415	-4.4907
ENSG00000100319	ZMAT5	zinc finger matrin-type 5	-0.0556346	-0.160518	0.0492484	3.29721	-1.05359	0.294846	0.6019	-5.77004
ENSG00000100320	RBFOX2	RNA binding fox-1 homolog 2	-0.0636346	-0.108219	-0.0190504	7.47162	-2.83494	0.00564098	0.0798844	-2.54736
ENSG00000100321	SYNGR1	synaptogyrin 1	0.0830749	-0.0618549	0.228005	3.40577	1.13853	0.257873	0.567839	-5.6802
ENSG00000100324	TAB1	TGF-beta activated kinase 1 (MAP3K7) binding protein 1	-0.0900866	-0.196212	0.0160386	4.31562	-1.68606	0.0951925	0.349046	-4.94107
ENSG00000100325	ASCC2	activating signal cointegrator 1 complex subunit 2	0.0268897	-0.0450493	0.0988288	4.6484	0.742425	0.459732	0.733613	-6.04082
ENSG00000100330	MTMR3	myotubularin related protein 3	0.049165	-0.0685094	0.166839	2.83663	0.82986	0.408778	0.700904	-5.97406
ENSG00000100335	MIEF1	mitochondrial elongation factor 1	0.0190181	-0.0369459	0.0749821	4.98585	0.674978	0.501392	0.757855	-6.08731
ENSG00000100336	APOL4	apolipoprotein L4	-0.244647	-0.497129	0.00783524	2.25795	-1.9246	0.0573873	0.274327	-4.53486
ENSG00000100342	APOL1	apolipoprotein L1	-0.0215326	-0.235102	0.192037	3.18884	-0.200258	0.841724	0.938403	-6.28996
ENSG00000100344	PNPLA3	patatin like phospholipase domain containing 3	0.171487	-0.0201765	0.36315	3.03242	1.77714	0.0788682	0.322798	-4.79185
ENSG00000100345	MYH9	myosin heavy chain 9	0.053571	-0.0710352	0.178177	9.62145	0.853928	0.395376	0.691215	-5.95439
ENSG00000100347	SAMM50	SAMM50 sorting and assembly machinery component	-0.0813343	-0.15501	-0.00765824	5.15184	-2.1927	0.030866	0.199651	-4.01977
ENSG00000100348	TXN2	thioredoxin 2	-0.0164721	-0.111502	0.0785578	4.997	-0.344286	0.731422	0.888382	-6.25163
ENSG00000100350	FOXRED2	FAD dependent oxidoreductase domain containing 2	0.165269	-0.000923803	0.331462	2.75299	1.9752	0.0512603	0.257845	-4.44233
ENSG00000100353	EIF3D	eukaryotic translation initiation factor 3 subunit D	-0.0544051	-0.121115	0.0123049	7.67715	-1.61987	0.108703	0.372943	-5.04489
ENSG00000100354	TNRC6B	trinucleotide repeat containing adaptor 6B	0.0382305	-0.0639492	0.14041	6.16601	0.74315	0.459295	0.73357	-6.0403
ENSG00000100359	SGSM3	small G protein signaling modulator 3	-0.206495	-0.715208	0.302218	-0.136973	-0.806245	0.422192	0.709205	-5.99281
ENSG00000100360	IFT27	intraflagellar transport 27	-0.0742833	-0.144943	-0.00362377	4.16395	-2.0881	0.0395679	0.226306	-4.22796
ENSG00000100362	PVALB	parvalbumin	-0.538215	-1.1465	0.070068	-1.8651	-1.75744	0.0821878	0.328619	-4.82475
ENSG00000100364	KIAA0930	KIAA0930	-0.058271	-0.129406	0.0128637	5.72133	-1.62705	0.107166	0.370865	-5.03381
ENSG00000100372	SLC25A17	solute carrier family 25 member 17	0.00607431	-0.0777683	0.0899169	3.91206	0.143901	0.885895	0.957841	-6.29944
ENSG00000100376	FAM118A	family with sequence similarity 118 member A	0.00842506	-0.0960999	0.11295	3.61007	0.160097	0.873157	0.950511	-6.29703
ENSG00000100379	KCTD17	potassium channel tetramerization domain containing 17	-0.10267	-0.184049	-0.0212906	4.00554	-2.50588	0.0139823	0.13129	-3.34252
ENSG00000100380	ST13	ST13 Hsp70 interacting protein	-0.0251789	-0.0831015	0.0327437	8.30534	-0.863414	0.390168	0.687144	-5.94649
ENSG00000100387	RBX1	ring-box 1	-0.0752719	-0.170933	0.0203895	5.74724	-1.56289	0.121532	0.39166	-5.13112
ENSG00000100393	EP300	E1A binding protein p300	0.154744	0.00341679	0.306071	4.67736	2.03108	0.0451487	0.241788	-4.33758
ENSG00000100395	L3MBTL2	L3MBTL histone methyl-lysine binding protein 2	-0.0870371	-0.163076	-0.0109979	4.42649	-2.27351	0.0253351	0.180493	-3.85266
ENSG00000100399	CHADL	chondroadherin like	-0.307474	-0.876271	0.261323	0.135974	-1.0737	0.285783	0.593341	-5.74938
ENSG00000100401	RANGAP1	Ran GTPase activating protein 1	-0.0587015	-0.148931	0.0315277	6.48318	-1.29221	0.199539	0.502557	-5.5005
ENSG00000100403	ZC3H7B	zinc finger CCCH-type containing 7B	-0.00865489	-0.0741329	0.0568231	7.28039	-0.262541	0.793495	0.917756	-6.27587
ENSG00000100410	PHF5A	PHD finger protein 5A	0.0195643	-0.0711025	0.110231	4.30818	0.428595	0.669225	0.857346	-6.21982
ENSG00000100412	ACO2	aconitase 2	-0.0196937	-0.0830071	0.0436197	5.47775	-0.617821	0.538229	0.780042	-6.12328
ENSG00000100413	POLR3H	RNA polymerase III subunit H	-0.0645951	-0.140331	0.011141	5.2431	-1.69406	0.0936568	0.346231	-4.92826
ENSG00000100416	TRMU	tRNA mitochondrial 2-thiouridylase	0.0151011	-0.064745	0.0949472	4.37783	0.375651	0.708046	0.876484	-6.2406
ENSG00000100417	PMM1	phosphomannomutase 1	-0.150254	-0.242124	-0.0583842	4.60269	-3.24851	0.00162314	0.0385104	-1.43398
ENSG00000100418	DESI1	desumoylating isopeptidase 1	0.060397	-0.0149867	0.135781	5.38378	1.59136	0.114978	0.383316	-5.08839
ENSG00000100422	CERK	ceramide kinase	-0.0802073	-0.146401	-0.0140136	6.16787	-2.40673	0.0181054	0.150683	-3.56551
ENSG00000100425	BRD1	bromodomain containing 1	0.010242	-0.0750895	0.0955735	4.82512	0.2384	0.812104	0.926367	-6.28178
ENSG00000100426	ZBED4	zinc finger BED-type containing 4	0.0241914	-0.069078	0.117461	4.12965	0.515174	0.607674	0.823611	-6.17996
ENSG00000100429	HDAC10	histone deacetylase 10	-0.0201828	-0.590244	0.549878	-1.27266	-0.070322	0.944091	0.979384	-6.30715
ENSG00000100439	ABHD4	abhydrolase domain containing 4, N-acyl phospholipase B	0.146734	0.0421804	0.251288	5.46627	2.78755	0.0064588	0.0863775	-2.66698
ENSG00000100441	KHNYN	KH and NYN domain containing	0.00974754	-0.0479204	0.0674155	5.48419	0.335731	0.737843	0.891752	-6.25447
ENSG00000100442	FKBP3	FKBP prolyl isomerase 3	-0.0436802	-0.116333	0.0289726	5.04901	-1.19416	0.235502	0.543742	-5.61769
ENSG00000100445	SDR39U1	short chain dehydrogenase/reductase family 39U member 1	-0.18475	-0.546886	0.177386	1.0432	-1.01331	0.313583	0.619043	-5.81027
ENSG00000100461	RBM23	RNA binding motif protein 23	0.0379165	-0.0257076	0.101541	5.33935	1.18369	0.239603	0.548285	-5.62967
ENSG00000100462	PRMT5	protein arginine methyltransferase 5	-0.0273661	-0.0998772	0.0451451	5.19799	-0.749616	0.455409	0.731621	-6.03561
ENSG00000100478	AP4S1	adaptor related protein complex 4 subunit sigma 1	-0.131486	-0.244148	-0.0188228	3.34835	-2.31808	0.0226744	0.170283	-3.7582
ENSG00000100479	POLE2	DNA polymerase epsilon 2, accessory subunit	-0.308324	-0.570472	-0.0461758	1.05217	-2.3361	0.0216708	0.16668	-3.71956
ENSG00000100483	VCPKMT	valosin containing protein lysine methyltransferase	0.123681	-0.0291283	0.276491	3.00079	1.60762	0.111364	0.37684	-5.06366
ENSG00000100485	SOS2	SOS Ras/Rho guanine nucleotide exchange factor 2	0.0324067	-0.043897	0.10871	5.63348	0.843568	0.401111	0.695697	-5.96293
ENSG00000100490	CDKL1	cyclin dependent kinase like 1	0.188773	0.0036679	0.373878	1.20127	2.02559	0.0457199	0.243355	-4.34798
ENSG00000100503	NIN	ninein	0.0589008	-0.0234218	0.141223	6.40416	1.42113	0.158679	0.44732	-5.33292
ENSG00000100504	PYGL	glycogen phosphorylase L	0.0261089	-0.0416866	0.0939043	6.5909	0.764925	0.446285	0.726135	-6.02434
ENSG00000100505	TRIM9	tripartite motif containing 9	-0.191417	-0.656126	0.273292	0.482952	-0.818144	0.415401	0.705481	-5.98343
ENSG00000100519	PSMC6	proteasome 26S subunit, ATPase 6	0.0204732	-0.0588981	0.0998445	6.52856	0.512334	0.609652	0.824564	-6.18138
ENSG00000100522	GNPNAT1	glucosamine-phosphate N-acetyltransferase 1	0.0333519	-0.0689801	0.135684	5.14424	0.647352	0.519025	0.768406	-6.10509
ENSG00000100523	DDHD1	DDHD domain containing 1	0.0571058	-0.0231207	0.137332	5.29808	1.41382	0.16081	0.450846	-5.34283
ENSG00000100526	CDKN3	cyclin dependent kinase inhibitor 3	-0.0641446	-0.303698	0.175408	2.0599	-0.53185	0.596119	0.816475	-6.17144
ENSG00000100528	CNIH1	cornichon family AMPA receptor auxiliary protein 1	0.0428403	-0.0180196	0.1037	6.68631	1.39814	0.16545	0.456478	-5.36391
ENSG00000100532	CGRRF1	cell growth regulator with ring finger domain 1	0.0792469	-0.0111762	0.16967	3.89122	1.74074	0.0850915	0.333	-4.85237
ENSG00000100554	ATP6V1D	ATPase H+ transporting V1 subunit D	-0.00296044	-0.0746341	0.0687132	6.56644	-0.0820405	0.934794	0.976051	-6.30627
ENSG00000100558	PLEK2	pleckstrin 2	-0.176505	-0.562425	0.209416	-0.261436	-0.908427	0.36604	0.665449	-5.90783
ENSG00000100564	PIGH	phosphatidylinositol glycan anchor biosynthesis class H	0.046202	-0.0722256	0.16463	3.20212	0.774887	0.440405	0.72239	-6.01689
ENSG00000100567	PSMA3	proteasome 20S subunit alpha 3	0.0369892	-0.027259	0.101237	5.83899	1.14352	0.255805	0.565286	-5.6747
ENSG00000100568	VTI1B	vesicle transport through interaction with t-SNAREs 1B	-0.066324	-0.11921	-0.0134378	5.93888	-2.49091	0.014545	0.13412	-3.37668
ENSG00000100575	TIMM9	translocase of inner mitochondrial membrane 9	0.0468689	-0.100687	0.194425	3.33473	0.630897	0.529681	0.775421	-6.11533
ENSG00000100577	GSTZ1	glutathione S-transferase zeta 1	-0.0399519	-0.141728	0.0618242	4.05284	-0.77969	0.437586	0.720845	-6.01326
ENSG00000100578	KIAA0586	KIAA0586	-0.0312717	-0.129245	0.0667019	4.59489	-0.633977	0.527678	0.774294	-6.11344
ENSG00000100580	TMED8	transmembrane p24 trafficking protein family member 8	0.0218189	-0.0430853	0.0867232	4.70094	0.667715	0.505996	0.760661	-6.09206
ENSG00000100583	SAMD15	sterile alpha motif domain containing 15	-0.341129	-0.70905	0.0267917	0.734396	-1.8416	0.068774	0.301537	-4.68184
ENSG00000100591	AHSA1	activator of HSP90 ATPase activity 1	0.00924145	-0.0592582	0.0777411	6.22068	0.267968	0.789328	0.915752	-6.27446
ENSG00000100592	DAAM1	dishevelled associated activator of morphogenesis 1	0.0266118	-0.0793325	0.132556	3.97997	0.498916	0.619036	0.830207	-6.188
ENSG00000100596	SPTLC2	serine palmitoyltransferase long chain base subunit 2	-0.0803255	-0.140598	-0.0200529	7.00582	-2.64706	0.00956065	0.107089	-3.01158
ENSG00000100599	RIN3	Ras and Rab interactor 3	0.0204319	-0.221587	0.262451	2.65518	0.167683	0.867202	0.948307	-6.29582
ENSG00000100600	LGMN	legumain	-0.0736448	-0.149172	0.00188207	6.88356	-1.93674	0.0558631	0.270305	-4.51285
ENSG00000100601	ALKBH1	alkB homolog 1, histone H2A dioxygenase	0.0769158	-0.0276299	0.181462	3.1989	1.4613	0.147359	0.430653	-5.27758
ENSG00000100603	SNW1	SNW domain containing 1	-0.0135039	-0.0833095	0.0563018	5.65328	-0.384237	0.701694	0.873834	-6.23742
ENSG00000100605	ITPK1	inositol-tetrakisphosphate 1-kinase	-0.0583078	-0.153244	0.0366282	5.14363	-1.21991	0.225636	0.53306	-5.58778
ENSG00000100612	DHRS7	dehydrogenase/reductase 7	0.0447986	-0.0330208	0.122618	5.28845	1.14342	0.255846	0.565297	-5.67481
ENSG00000100614	PPM1A	protein phosphatase, Mg2+/Mn2+ dependent 1A	0.0416356	-0.0109427	0.0942138	6.2766	1.57286	0.119204	0.388544	-5.11624
ENSG00000100625	SIX4	SIX homeobox 4	-0.0990004	-0.169975	-0.0280253	5.10673	-2.77052	0.00677818	0.0879211	-2.70954
ENSG00000100626	GALNT16	polypeptide N-acetylgalactosaminyltransferase 16	-0.0248706	-0.192742	0.143	2.40473	-0.294267	0.769221	0.906307	-6.26724
ENSG00000100629	CEP128	centrosomal protein 128	-0.0927332	-0.276298	0.0908317	1.94851	-1.00341	0.318312	0.6236	-5.81993
ENSG00000100632	ERH	ERH mRNA splicing and mitosis factor	-0.0218933	-0.0844668	0.0406802	6.14929	-0.694946	0.488851	0.749651	-6.07401
ENSG00000100644	HIF1A	hypoxia inducible factor 1 subunit alpha	0.141232	0.0597309	0.222734	9.16229	3.44191	0.000872656	0.0258647	-0.872392
ENSG00000100647	SUSD6	sushi domain containing 6	0.0810292	-0.0135516	0.17561	4.39276	1.70165	0.092218	0.344053	-4.91605
ENSG00000100650	SRSF5	serine and arginine rich splicing factor 5	0.0631334	-0.016253	0.14252	6.63464	1.57959	0.117653	0.387425	-5.10615
ENSG00000100664	EIF5	eukaryotic translation initiation factor 5	0.0731695	0.0113467	0.134992	8.15113	2.35078	0.0208822	0.163319	-3.68787
ENSG00000100678	SLC8A3	solute carrier family 8 member A3	-0.166171	-0.323969	-0.00837254	3.40979	-2.09162	0.0392435	0.226064	-4.2211
ENSG00000100697	DICER1	dicer 1, ribonuclease III	0.0573981	-0.0149012	0.129697	6.35343	1.57686	0.118279	0.387425	-5.11023
ENSG00000100711	ZFYVE21	zinc finger FYVE-type containing 21	-0.0734969	-0.151571	0.00457677	5.30969	-1.8698	0.0647098	0.292121	-4.63257
ENSG00000100714	MTHFD1	methylenetetrahydrofolate dehydrogenase, cyclohydrolase and formyltetrahydrofolate synthetase 1	-0.0496686	-0.127618	0.0282813	5.24047	-1.2656	0.208869	0.513053	-5.53319
ENSG00000100722	ZC3H14	zinc finger CCCH-type containing 14	0.0139241	-0.0376315	0.0654797	5.94683	0.536441	0.592956	0.814518	-6.16905
ENSG00000100726	TELO2	telomere maintenance 2	-0.0913164	-0.26107	0.0784373	3.70896	-1.06847	0.288122	0.595616	-5.75479
ENSG00000100731	PCNX1	pecanex 1	0.0360434	-0.0192998	0.0913865	6.7208	1.29358	0.199068	0.502125	-5.49881
ENSG00000100739	BDKRB1	bradykinin receptor B1	0.218348	-0.00691448	0.443611	2.13352	1.92527	0.0573022	0.274074	-4.53365
ENSG00000100744	GSKIP	GSK3B interacting protein	0.00228628	-0.0902587	0.0948313	5.16837	0.0490691	0.960971	0.985778	-6.30839
ENSG00000100749	VRK1	VRK serine/threonine kinase 1	-0.0314414	-0.146133	0.0832498	3.33734	-0.544507	0.587418	0.811218	-6.1648
ENSG00000100764	PSMC1	proteasome 26S subunit, ATPase 1	-0.0122818	-0.0825734	0.0580099	5.17641	-0.347047	0.729353	0.887573	-6.2507
ENSG00000100767	PAPLN	papilin, proteoglycan like sulfated glycoprotein	0.0802113	-0.367014	0.527436	1.11966	0.356238	0.722482	0.884581	-6.24754
ENSG00000100784	RPS6KA5	ribosomal protein S6 kinase A5	-0.0197057	-0.179623	0.140211	1.81936	-0.244753	0.807196	0.924291	-6.28028
ENSG00000100796	PPP4R3A	protein phosphatase 4 regulatory subunit 3A	0.0726245	0.0109312	0.134318	5.6509	2.33817	0.021558	0.166444	-3.7151
ENSG00000100802	C14orf93	chromosome 14 open reading frame 93	-0.147326	-0.290359	-0.0042943	2.44253	-2.04587	0.0436401	0.23875	-4.30941
ENSG00000100804	PSMB5	proteasome 20S subunit beta 5	-0.0897398	-0.162611	-0.0168683	7.48903	-2.44601	0.0163575	0.143263	-3.47811
ENSG00000100811	YY1	YY1 transcription factor	-0.0207104	-0.0618251	0.0204044	6.47093	-1.00051	0.319704	0.624989	-5.82274
ENSG00000100813	ACIN1	apoptotic chromatin condensation inducer 1	-0.00144383	-0.0664193	0.0635316	6.6099	-0.0441365	0.964892	0.987279	-6.30861
ENSG00000100814	CCNB1IP1	cyclin B1 interacting protein 1	0.100064	0.0180826	0.182045	4.88176	2.42434	0.0173023	0.147246	-3.52649
ENSG00000100815	TRIP11	thyroid hormone receptor interactor 11	0.0968576	-0.000330651	0.194046	6.3724	1.97948	0.0507682	0.25685	-4.4344
ENSG00000100823	APEX1	apurinic/apyrimidinic endodeoxyribonuclease 1	-0.0269191	-0.141349	0.0875113	6.3617	-0.46725	0.641432	0.84322	-6.20292
ENSG00000100836	PABPN1	poly(A) binding protein nuclear 1	0.026211	-0.0715926	0.124015	4.6527	0.532304	0.595806	0.816391	-6.17121
ENSG00000100842	EFS	embryonal Fyn-associated substrate	-0.0144846	-0.118187	0.0892179	4.23104	-0.277427	0.782078	0.912724	-6.27194
ENSG00000100852	ARHGAP5	Rho GTPase activating protein 5	0.119799	0.0369424	0.202656	6.97921	2.87181	0.0050715	0.0748977	-2.45312
ENSG00000100865	CINP	cyclin dependent kinase 2 interacting protein	-0.0833306	-0.157157	-0.00950464	4.87548	-2.24195	0.0273818	0.188222	-3.91856
ENSG00000100867	DHRS2	dehydrogenase/reductase 2	-0.488795	-1.05334	0.0757528	-0.843203	-1.71972	0.0888655	0.337751	-4.88679
ENSG00000100883	SRP54	signal recognition particle 54	0.0511531	-0.0281685	0.130475	6.09319	1.28089	0.20347	0.506941	-5.51449
ENSG00000100888	CHD8	chromodomain helicase DNA binding protein 8	0.00495105	-0.0527248	0.0626269	6.35755	0.170504	0.86499	0.947638	-6.29535
ENSG00000100889	PCK2	phosphoenolpyruvate carboxykinase 2, mitochondrial	0.0213499	-0.119476	0.162175	5.07519	0.301124	0.764004	0.90383	-6.26524
ENSG00000100890	PRORP	protein only RNase P catalytic subunit	-0.107354	-0.448648	0.233941	2.23243	-0.624768	0.533678	0.777376	-6.11908
ENSG00000100897	DCAF11	DDB1 and CUL4 associated factor 11	-0.0819207	-0.144331	-0.0195105	5.68128	-2.60717	0.01066	0.113892	-3.10667
ENSG00000100902	PSMA6	proteasome 20S subunit alpha 6	0.0339763	-0.0757663	0.143719	3.66792	0.614939	0.540122	0.78146	-6.12501
ENSG00000100906	NFKBIA	NFKB inhibitor alpha	0.0539543	-0.0492342	0.157143	5.09248	1.03855	0.301753	0.6086	-5.78524
ENSG00000100908	EMC9	ER membrane protein complex subunit 9	0.0821994	-0.114405	0.278804	2.77962	0.830436	0.408454	0.700764	-5.97359
ENSG00000100911	PSME2	proteasome activator subunit 2	0.0287771	-0.0552576	0.112812	5.47126	0.680173	0.498113	0.755866	-6.08389
ENSG00000100916	BRMS1L	BRMS1 like transcriptional repressor	0.0448461	-0.0742391	0.163931	3.20736	0.747993	0.456383	0.731802	-6.03679
ENSG00000100918	REC8	REC8 meiotic recombination protein	0.00401541	-0.31623	0.324261	-0.169477	0.0249045	0.980185	0.993206	-6.30926
ENSG00000100926	TM9SF1	transmembrane 9 superfamily member 1	-0.201812	-0.409924	0.00630062	2.41583	-1.9261	0.0571965	0.273726	-4.53214
[truncated: 14,230 more rows]

## Sheet: RNAseq Rain BSA
ENSEMBL	SYMBOL	Description	pVal	phase	peak.shape	period	pVal.adj
ENSG00000000003	TSPAN6	tetraspanin 6	0.0227519	24	6	24	0.0926017
ENSG00000000419	DPM1	dolichyl-phosphate mannosyltransferase subunit 1, catalytic	0.763618	12	12	24	0.880605
ENSG00000000457	SCYL3	SCY1 like pseudokinase 3	0.00848775	6	12	24	0.0502912
ENSG00000000460	C1orf112	chromosome 1 open reading frame 112	0.00310864	6	12	24	0.0281182
ENSG00000000971	CFH	complement factor H	1	18	6	24	1
ENSG00000001036	FUCA2	alpha-L-fucosidase 2	0.00229718	18	12	24	0.0237156
ENSG00000001084	GCLC	glutamate-cysteine ligase catalytic subunit	0.00147695	18	12	24	0.0181862
ENSG00000001167	NFYA	nuclear transcription factor Y subunit alpha	0.0110951	6	12	24	0.05927
ENSG00000001460	STPG1	sperm tail PG-rich repeat containing 1	0.994005	12	12	24	1
ENSG00000001461	NIPAL3	NIPA like domain containing 3	0.563298	18	12	24	0.729679
ENSG00000001497	LAS1L	LAS1 like ribosome biogenesis factor	0.931439	18	12	24	0.992203
ENSG00000001561	ENPP4	ectonucleotide pyrophosphatase/phosphodiesterase 4	0.321107	6	12	24	0.496688
ENSG00000001617	SEMA3F	semaphorin 3F	0.689237	18	6	24	0.831769
ENSG00000001629	ANKIB1	ankyrin repeat and IBR domain containing 1	0.0910829	6	12	24	0.218666
ENSG00000001630	CYP51A1	cytochrome P450 family 51 subfamily A member 1	0.00125919	18	12	24	0.0166338
ENSG00000001631	KRIT1	KRIT1 ankyrin repeat containing	0.0203244	6	12	24	0.0867784
ENSG00000002016	RAD52	RAD52 homolog, DNA repair protein	0.499532	6	6	24	0.671435
ENSG00000002330	BAD	BCL2 associated agonist of cell death	0.0681608	18	12	24	0.180395
ENSG00000002549	LAP3	leucine aminopeptidase 3	0.633648	18	6	24	0.786729
ENSG00000002586	CD99	CD99 molecule (Xg blood group)	0.000469322	18	12	24	0.0093061
ENSG00000002587	HS3ST1	heparan sulfate-glucosamine 3-sulfotransferase 1	0.155147	18	12	24	0.307544
ENSG00000002822	MAD1L1	mitotic arrest deficient 1 like 1	0.381809	24	6	24	0.557583
ENSG00000002834	LASP1	LIM and SH3 protein 1	0.997359	18	12	24	1
ENSG00000002919	SNX11	sorting nexin 11	0.0641157	18	12	24	0.174567
ENSG00000003056	M6PR	mannose-6-phosphate receptor, cation dependent	0.780924	18	6	24	0.892508
ENSG00000003096	KLHL13	kelch like family member 13	0.0239732	6	12	24	0.0946851
ENSG00000003137	CYP26B1	cytochrome P450 family 26 subfamily B member 1	0.03465	24	12	24	0.118486
ENSG00000003249	DBNDD1	dysbindin domain containing 1	0.0116373	12	6	24	0.0610214
ENSG00000003393	ALS2	alsin Rho guanine nucleotide exchange factor ALS2	0.00358306	6	6	24	0.0306407
ENSG00000003400	CASP10	caspase 10	0.0322926	6	6	24	0.114302
ENSG00000003402	CFLAR	CASP8 and FADD like apoptosis regulator	0.0629163	6	6	24	0.17239
ENSG00000003436	TFPI	tissue factor pathway inhibitor	0.0703987	24	6	24	0.184507
ENSG00000003509	NDUFAF7	NADH:ubiquinone oxidoreductase complex assembly factor 7	0.563298	6	12	24	0.729679
ENSG00000003756	RBM5	RNA binding motif protein 5	0.000555935	6	12	24	0.0101555
ENSG00000003987	MTMR7	myotubularin related protein 7	0.0036541	6	12	24	0.0306407
ENSG00000004059	ARF5	ADP ribosylation factor 5	0.0241483	24	6	24	0.0950989
ENSG00000004139	SARM1	sterile alpha and TIR motif containing 1	0.0351528	6	6	24	0.119776
ENSG00000004142	POLDIP2	DNA polymerase delta interacting protein 2	0.0754031	24	12	24	0.1936
ENSG00000004399	PLXND1	plexin D1	0.777717	12	12	24	0.890662
ENSG00000004455	AK2	adenylate kinase 2	0.850875	18	12	24	0.939775
ENSG00000004478	FKBP4	FKBP prolyl isomerase 4	0.871148	12	12	24	0.952366
ENSG00000004487	KDM1A	lysine demethylase 1A	0.653324	6	12	24	0.802695
ENSG00000004534	RBM6	RNA binding motif protein 6	0.000395417	6	12	24	0.00843263
ENSG00000004660	CAMKK1	calcium/calmodulin dependent protein kinase kinase 1	3.36159e-14	18	12	24	9.09255e-11
ENSG00000004700	RECQL	RecQ like helicase	0.206035	6	12	24	0.370442
ENSG00000004766	VPS50	VPS50 subunit of EARP/GARPII complex	0.0839844	12	12	24	0.207235
ENSG00000004776	HSPB6	heat shock protein family B (small) member 6	0.917834	18	12	24	0.984175
ENSG00000004777	ARHGAP33	Rho GTPase activating protein 33	0.472929	24	12	24	0.647311
ENSG00000004779	NDUFAB1	NADH:ubiquinone oxidoreductase subunit AB1	0.00482723	18	12	24	0.0365819
ENSG00000004799	PDK4	pyruvate dehydrogenase kinase 4	0.606073	6	12	24	0.76525
ENSG00000004838	ZMYND10	zinc finger MYND-type containing 10	0.556187	18	12	24	0.726485
ENSG00000004848	ARX	aristaless related homeobox	0.810472	6	6	24	0.91392
ENSG00000004864	SLC25A13	solute carrier family 25 member 13	0.00848775	18	12	24	0.0502912
ENSG00000004866	ST7	suppression of tumorigenicity 7	0.382808	12	12	24	0.557583
ENSG00000004897	CDC27	cell division cycle 27	0.0344576	6	12	24	0.117977
ENSG00000004961	HCCS	holocytochrome c synthase	0.989105	18	12	24	1
ENSG00000004975	DVL2	dishevelled segment polarity protein 2	0.0070324	24	6	24	0.0455786
ENSG00000005007	UPF1	UPF1 RNA helicase and ATPase	0.711116	24	12	24	0.84506
ENSG00000005020	SKAP2	src kinase associated phosphoprotein 2	0.527577	12	12	24	0.695931
ENSG00000005022	SLC25A5	solute carrier family 25 member 5	0.807926	18	12	24	0.913083
ENSG00000005059	MCUB	mitochondrial calcium uniporter dominant negative subunit beta	0.991391	18	12	24	1
ENSG00000005073	HOXA11	homeobox A11	0.234576	6	6	24	0.40452
ENSG00000005075	POLR2J	RNA polymerase II subunit J	0.0652212	18	12	24	0.176796
ENSG00000005100	DHX33	DEAH-box helicase 33	0.433538	24	12	24	0.608957
ENSG00000005156	LIG3	DNA ligase 3	0.924733	6	12	24	0.987789
ENSG00000005175	RPAP3	RNA polymerase II associated protein 3	0.170785	6	12	24	0.328275
ENSG00000005189	REXO5	RNA exonuclease 5	0.155184	24	12	24	0.307544
ENSG00000005194	CIAPIN1	cytokine induced apoptosis inhibitor 1	0.911294	24	12	24	0.980014
ENSG00000005206	SPPL2B	signal peptide peptidase like 2B	0.111664	6	6	24	0.249031
ENSG00000005238	FAM214B	family with sequence similarity 214 member B	0.999318	6	12	24	1
ENSG00000005243	COPZ2	COPI coat complex subunit zeta 2	0.225333	18	12	24	0.39414
ENSG00000005249	PRKAR2B	protein kinase cAMP-dependent type II regulatory subunit beta	0.270045	6	12	24	0.441658
ENSG00000005302	MSL3	MSL complex subunit 3	0.887712	24	12	24	0.963851
ENSG00000005339	CREBBP	CREB binding protein	0.687825	6	12	24	0.830992
ENSG00000005379	TSPOAP1	TSPO associated protein 1	0.0111411	18	6	24	0.0594073
ENSG00000005381	MPO	myeloperoxidase	0.0110851	18	12	24	0.05927
ENSG00000005436	GCFC2	GC-rich sequence DNA-binding factor 2	0.422432	12	6	24	0.598016
ENSG00000005448	WDR54	WD repeat domain 54	0.712487	12	12	24	0.84506
ENSG00000005469	CROT	carnitine O-octanoyltransferase	0.0012267	6	12	24	0.0165763
ENSG00000005483	KMT2E	lysine methyltransferase 2E (inactive)	0.100656	6	12	24	0.233885
ENSG00000005486	RHBDD2	rhomboid domain containing 2	0.000867933	24	6	24	0.013557
ENSG00000005513	SOX8	SRY-box transcription factor 8	0.663415	24	6	24	0.809334
ENSG00000005700	IBTK	inhibitor of Bruton tyrosine kinase	0.864921	6	12	24	0.948112
ENSG00000005801	ZNF195	zinc finger protein 195	0.168037	12	12	24	0.326479
ENSG00000005810	MYCBP2	MYC binding protein 2	0.0116024	12	6	24	0.0610214
ENSG00000005812	FBXL3	F-box and leucine rich repeat protein 3	0.00333186	12	6	24	0.029134
ENSG00000005882	PDK2	pyruvate dehydrogenase kinase 2	0.105551	24	6	24	0.239377
ENSG00000005884	ITGA3	integrin subunit alpha 3	0.000980785	24	6	24	0.0144177
ENSG00000005889	ZFX	zinc finger protein X-linked	0.000724691	12	12	24	0.0119888
ENSG00000005893	LAMP2	lysosomal associated membrane protein 2	0.0420818	18	6	24	0.134863
ENSG00000006007	GDE1	glycerophosphodiester phosphodiesterase 1	0.457301	24	6	24	0.632266
ENSG00000006015	REX1BD	required for excision 1-B domain containing	0.0126357	18	12	24	0.064411
ENSG00000006016	CRLF1	cytokine receptor like factor 1	0.000536368	18	12	24	0.0101218
ENSG00000006025	OSBPL7	oxysterol binding protein like 7	0.00222451	24	12	24	0.0232763
ENSG00000006042	TMEM98	transmembrane protein 98	0.0143884	24	6	24	0.0697915
ENSG00000006062	MAP3K14	mitogen-activated protein kinase kinase kinase 14	0.46163	24	12	24	0.636504
ENSG00000006118	TMEM132A	transmembrane protein 132A	0.231223	18	6	24	0.399502
ENSG00000006125	AP2B1	adaptor related protein complex 2 subunit beta 1	0.81147	6	12	24	0.914433
ENSG00000006194	ZNF263	zinc finger protein 263	0.105551	24	6	24	0.239377
ENSG00000006282	SPATA20	spermatogenesis associated 20	0.0409381	18	6	24	0.132084
ENSG00000006327	TNFRSF12A	TNF receptor superfamily member 12A	0.225806	18	12	24	0.39414
ENSG00000006432	MAP3K9	mitogen-activated protein kinase kinase kinase 9	0.016433	6	12	24	0.0754381
ENSG00000006451	RALA	RAS like proto-oncogene A	0.0739313	18	12	24	0.190772
ENSG00000006453	BAIAP2L1	BAR/IMD domain containing adaptor protein 2 like 1	0.0725263	12	6	24	0.189142
ENSG00000006459	KDM7A	lysine demethylase 7A	0.0844929	6	12	24	0.207292
ENSG00000006468	ETV1	ETS variant transcription factor 1	0.989943	6	12	24	1
ENSG00000006530	AGK	acylglycerol kinase	0.754119	12	12	24	0.874397
ENSG00000006534	ALDH3B1	aldehyde dehydrogenase 3 family member B1	0.0190449	24	6	24	0.0826197
ENSG00000006576	PHTF2	putative homeodomain transcription factor 2	0.702185	6	12	24	0.839343
ENSG00000006606	CCL26	C-C motif chemokine ligand 26	0.0369656	18	6	24	0.123668
ENSG00000006607	FARP2	FERM, ARH/RhoGEF and pleckstrin domain protein 2	0.152854	18	6	24	0.307236
ENSG00000006625	GGCT	gamma-glutamylcyclotransferase	0.283347	6	12	24	0.456647
ENSG00000006634	DBF4	DBF4 zinc finger	0.991189	18	12	24	1
ENSG00000006638	TBXA2R	thromboxane A2 receptor	0.411975	18	12	24	0.587671
ENSG00000006652	IFRD1	interferon related developmental regulator 1	0.00507018	12	6	24	0.0376069
ENSG00000006695	COX10	cytochrome c oxidase assembly factor heme A:farnesyltransferase COX10	0.269469	24	6	24	0.441658
ENSG00000006704	GTF2IRD1	GTF2I repeat domain containing 1	0.994983	6	12	24	1
ENSG00000006712	PAF1	PAF1 homolog, Paf1/RNA polymerase II complex component	0.68313	24	6	24	0.826303
ENSG00000006715	VPS41	VPS41 subunit of HOPS complex	0.0250859	18	6	24	0.0980066
ENSG00000006740	ARHGAP44	Rho GTPase activating protein 44	0.0207261	6	6	24	0.08739
ENSG00000006744	ELAC2	elaC ribonuclease Z 2	0.987404	18	12	24	1
ENSG00000006747	SCIN	scinderin	0.211336	24	6	24	0.376939
ENSG00000006756	ARSD	arylsulfatase D	0.306297	6	6	24	0.480745
ENSG00000006757	PNPLA4	patatin like phospholipase domain containing 4	0.415648	12	12	24	0.590162
ENSG00000006788	MYH13	myosin heavy chain 13	0.143336	6	6	24	0.293639
ENSG00000006831	ADIPOR2	adiponectin receptor 2	0.161379	24	6	24	0.317572
ENSG00000006837	CDKL3	cyclin dependent kinase like 3	0.403963	24	6	24	0.581198
ENSG00000007047	MARK4	microtubule affinity regulating kinase 4	0.403829	6	6	24	0.581198
ENSG00000007080	CCDC124	coiled-coil domain containing 124	0.321107	18	12	24	0.496688
ENSG00000007168	PAFAH1B1	platelet activating factor acetylhydrolase 1b regulatory subunit 1	0.206035	6	12	24	0.370442
ENSG00000007202	KIAA0100	KIAA0100	0.606073	12	6	24	0.76525
ENSG00000007237	GAS7	growth arrest specific 7	0.0135496	12	12	24	0.067598
ENSG00000007255	TRAPPC6A	trafficking protein particle complex 6A	0.0189599	24	6	24	0.0824712
ENSG00000007314	SCN4A	sodium voltage-gated channel alpha subunit 4	0.0156546	12	6	24	0.0738327
ENSG00000007341	ST7L	suppression of tumorigenicity 7 like	0.958948	12	12	24	1
ENSG00000007376	RPUSD1	RNA pseudouridine synthase domain containing 1	0.00645423	18	12	24	0.0427185
ENSG00000007384	RHBDF1	rhomboid 5 homolog 1	0.145216	18	12	24	0.296367
ENSG00000007392	LUC7L	LUC7 like	0.0359534	6	6	24	0.121509
ENSG00000007516	BAIAP3	BAI1 associated protein 3	0.526189	6	6	24	0.695931
ENSG00000007520	TSR3	TSR3 ribosome maturation factor	0.082123	18	12	24	0.204207
ENSG00000007541	PIGQ	phosphatidylinositol glycan anchor biosynthesis class Q	0.397634	24	12	24	0.574279
ENSG00000007545	CRAMP1	cramped chromatin regulator homolog 1	0.00289589	18	6	24	0.0270722
ENSG00000007866	TEAD3	TEA domain transcription factor 3	0.198034	6	6	24	0.36203
ENSG00000007923	DNAJC11	DnaJ heat shock protein family (Hsp40) member C11	0.107201	6	6	24	0.24224
ENSG00000007944	MYLIP	myosin regulatory light chain interacting protein	0.0206544	24	6	24	0.08739
ENSG00000007968	E2F2	E2F transcription factor 2	0.140629	24	12	24	0.289399
ENSG00000008018	PSMB1	proteasome 20S subunit beta 1	0.0435313	18	12	24	0.136279
ENSG00000008083	JARID2	jumonji and AT-rich interaction domain containing 2	0.0604924	12	12	24	0.168451
ENSG00000008086	CDKL5	cyclin dependent kinase like 5	0.21402	18	12	24	0.380223
ENSG00000008118	CAMK1G	calcium/calmodulin dependent protein kinase IG	0.832632	12	12	24	0.928315
ENSG00000008128	CDK11A	cyclin dependent kinase 11A	0.718971	12	6	24	0.851133
ENSG00000008130	NADK	NAD kinase	0.569313	24	6	24	0.732997
ENSG00000008226	DLEC1	DLEC1 cilia and flagella associated protein	0.14051	6	6	24	0.289399
ENSG00000008256	CYTH3	cytohesin 3	0.0727933	18	6	24	0.189747
ENSG00000008277	ADAM22	ADAM metallopeptidase domain 22	0.349408	6	12	24	0.525878
ENSG00000008282	SYPL1	synaptophysin like 1	0.0108306	18	12	24	0.0589832
ENSG00000008283	CYB561	cytochrome b561	0.482722	18	12	24	0.656683
ENSG00000008294	SPAG9	sperm associated antigen 9	0.00737627	6	12	24	0.0464539
ENSG00000008300	CELSR3	cadherin EGF LAG seven-pass G-type receptor 3	0.0949201	6	6	24	0.223741
ENSG00000008311	AASS	aminoadipate-semialdehyde synthase	0.00201003	6	12	24	0.0217038
ENSG00000008323	PLEKHG6	pleckstrin homology and RhoGEF domain containing G6	0.0344363	24	12	24	0.117977
ENSG00000008324	SS18L2	SS18 like 2	0.890375	24	12	24	0.96545
ENSG00000008382	MPND	MPN domain containing	0.750747	12	6	24	0.874397
ENSG00000008394	MGST1	microsomal glutathione S-transferase 1	0.380403	18	12	24	0.557583
ENSG00000008405	CRY1	cryptochrome circadian regulator 1	3.24152e-07	24	12	24	9.22923e-05
ENSG00000008441	NFIX	nuclear factor I X	0.452312	24	6	24	0.627238
ENSG00000008513	ST3GAL1	ST3 beta-galactoside alpha-2,3-sialyltransferase 1	0.563298	18	12	24	0.729679
ENSG00000008517	IL32	interleukin 32	0.99246	24	12	24	1
ENSG00000008710	PKD1	polycystin 1, transient receptor potential channel interacting	0.207409	18	12	24	0.37161
ENSG00000008838	MED24	mediator complex subunit 24	0.817774	24	6	24	0.917838
ENSG00000008853	RHOBTB2	Rho related BTB domain containing 2	0.0092304	24	12	24	0.0536341
ENSG00000008869	HEATR5B	HEAT repeat containing 5B	0.0610771	6	12	24	0.168747
ENSG00000008952	SEC62	SEC62 homolog, preprotein translocation factor	0.623381	24	12	24	0.777937
ENSG00000008988	RPS20	ribosomal protein S20	0.0267598	18	12	24	0.101468
ENSG00000009307	CSDE1	cold shock domain containing E1	0.240169	12	6	24	0.411802
ENSG00000009335	UBE3C	ubiquitin protein ligase E3C	0.294681	6	12	24	0.467526
ENSG00000009413	REV3L	REV3 like, DNA directed polymerase zeta catalytic subunit	0.00487365	6	12	24	0.0365819
ENSG00000009709	PAX7	paired box 7	0.282904	24	12	24	0.45616
ENSG00000009724	MASP2	mannan binding lectin serine peptidase 2	0.0401697	12	12	24	0.130148
ENSG00000009780	FAM76A	family with sequence similarity 76 member A	1.49812e-10	18	12	24	1.62087e-07
ENSG00000009830	POMT2	protein O-mannosyltransferase 2	0.468071	6	12	24	0.643067
ENSG00000009844	VTA1	vesicle trafficking 1	0.45542	18	12	24	0.630578
ENSG00000009954	BAZ1B	bromodomain adjacent to zinc finger domain 1B	0.0228395	24	6	24	0.0927238
ENSG00000010017	RANBP9	RAN binding protein 9	0.070366	24	6	24	0.184507
ENSG00000010030	ETV7	ETS variant transcription factor 7	0.00333186	12	6	24	0.029134
ENSG00000010072	SPRTN	SprT-like N-terminal domain	0.0207058	24	12	24	0.08739
ENSG00000010165	EEF1AKNMT	eEF1A lysine and N-terminal methyltransferase	0.739774	24	12	24	0.865906
ENSG00000010219	DYRK4	dual specificity tyrosine phosphorylation regulated kinase 4	0.127246	12	12	24	0.270658
ENSG00000010244	ZNF207	zinc finger protein 207	0.133353	6	12	24	0.279574
ENSG00000010256	UQCRC1	ubiquinol-cytochrome c reductase core protein 1	0.601814	18	12	24	0.763213
ENSG00000010270	STARD3NL	STARD3 N-terminal like	0.972443	18	12	24	1
ENSG00000010278	CD9	CD9 molecule	0.999929	18	12	24	1
ENSG00000010292	NCAPD2	non-SMC condensin I complex subunit D2	0.296496	24	12	24	0.468578
ENSG00000010295	IFFO1	intermediate filament family orphan 1	0.00115203	24	6	24	0.0159962
ENSG00000010318	PHF7	PHD finger protein 7	0.00258211	24	12	24	0.0255363
ENSG00000010322	NISCH	nischarin	0.00173273	6	6	24	0.0201292
ENSG00000010361	FUZ	fuzzy planar cell polarity protein	0.0241483	24	6	24	0.0950989
ENSG00000010379	SLC6A13	solute carrier family 6 member 13	0.660123	12	6	24	0.807456
ENSG00000010404	IDS	iduronate 2-sulfatase	0.0302193	6	6	24	0.109324
ENSG00000010438	PRSS3	serine protease 3	0.999854	12	12	24	1
ENSG00000010539	ZNF200	zinc finger protein 200	0.546701	12	6	24	0.716441
ENSG00000010626	LRRC23	leucine rich repeat containing 23	0.114081	24	6	24	0.253052
ENSG00000010704	HFE	homeostatic iron regulator	0.13338	6	6	24	0.279594
ENSG00000010803	SCMH1	Scm polycomb group protein homolog 1	0.0163749	24	6	24	0.0754381
ENSG00000010810	FYN	FYN proto-oncogene, Src family tyrosine kinase	0.30222	6	6	24	0.476024
ENSG00000010818	HIVEP2	HIVEP zinc finger 2	0.0367012	18	6	24	0.123357
ENSG00000011007	ELOA	elongin A	0.563298	6	12	24	0.729679
ENSG00000011009	LYPLA2	lysophospholipase 2	0.918381	12	12	24	0.984504
ENSG00000011021	CLCN6	chloride voltage-gated channel 6	8.99553e-05	6	6	24	0.00362194
ENSG00000011028	MRC2	mannose receptor C type 2	0.0458527	24	6	24	0.140878
ENSG00000011105	TSPAN9	tetraspanin 9	0.0408883	24	6	24	0.132029
ENSG00000011114	BTBD7	BTB domain containing 7	0.206035	6	12	24	0.370442
ENSG00000011132	APBA3	amyloid beta precursor protein binding family A member 3	0.0458527	24	6	24	0.140878
ENSG00000011143	MKS1	MKS transition zone complex subunit 1	0.226663	12	12	24	0.39414
ENSG00000011198	ABHD5	abhydrolase domain containing 5, lysophosphatidic acid acyltransferase	0.00970029	6	12	24	0.0547444
ENSG00000011201	ANOS1	anosmin 1	0.762255	18	6	24	0.880605
ENSG00000011243	AKAP8L	A-kinase anchoring protein 8 like	0.056645	12	6	24	0.161933
ENSG00000011258	MBTD1	mbt domain containing 1	0.0301504	6	12	24	0.109221
ENSG00000011260	UTP18	UTP18 small subunit processome component	0.00315553	18	12	24	0.0281182
ENSG00000011275	RNF216	ring finger protein 216	0.368266	18	6	24	0.546056
ENSG00000011295	TTC19	tetratricopeptide repeat domain 19	0.147341	6	6	24	0.299048
ENSG00000011304	PTBP1	polypyrimidine tract binding protein 1	0.00147438	18	12	24	0.0181862
ENSG00000011332	DPF1	double PHD fingers 1	0.246443	24	12	24	0.417318
ENSG00000011347	SYT7	synaptotagmin 7	0.779261	6	12	24	0.891612
ENSG00000011376	LARS2	leucyl-tRNA synthetase 2, mitochondrial	0.0387608	6	12	24	0.127004
ENSG00000011405	PIK3C2A	phosphatidylinositol-4-phosphate 3-kinase catalytic subunit type 2 alpha	0.00561349	6	12	24	0.0394549
ENSG00000011422	PLAUR	plasminogen activator, urokinase receptor	0.446409	18	12	24	0.622082
ENSG00000011426	ANLN	anillin actin binding protein	0.114959	24	12	24	0.253052
ENSG00000011451	WIZ	WIZ zinc finger	0.563298	18	12	24	0.729679
ENSG00000011454	RABGAP1	RAB GTPase activating protein 1	0.00419071	18	6	24	0.0335962
ENSG00000011465	DCN	decorin	0.000198595	18	6	24	0.00566431
ENSG00000011478	QPCTL	glutaminyl-peptide cyclotransferase like	0.0334145	24	12	24	0.116777
ENSG00000011485	PPP5C	protein phosphatase 5 catalytic subunit	0.411975	18	12	24	0.587671
ENSG00000011523	CEP68	centrosomal protein 68	0.0015172	12	6	24	0.0185552
ENSG00000011566	MAP4K3	mitogen-activated protein kinase kinase kinase kinase 3	0.100656	6	12	24	0.233885
ENSG00000011590	ZBTB32	zinc finger and BTB domain containing 32	0.735926	18	12	24	0.863332
ENSG00000011638	TMEM159	transmembrane protein 159	0.00010955	24	6	24	0.00397133
ENSG00000012048	BRCA1	BRCA1 DNA repair associated	0.104095	6	12	24	0.23667
ENSG00000012061	ERCC1	ERCC excision repair 1, endonuclease non-catalytic subunit	0.950763	18	12	24	1
ENSG00000012171	SEMA3B	semaphorin 3B	0.00576529	24	6	24	0.040127
ENSG00000012174	MBTPS2	membrane bound transcription factor peptidase, site 2	0.862428	18	12	24	0.947284
ENSG00000012211	PRICKLE3	prickle planar cell polarity protein 3	0.0143789	18	12	24	0.0697915
ENSG00000012232	EXTL3	exostosin like glycosyltransferase 3	0.0142328	24	6	24	0.0697915
ENSG00000012660	ELOVL5	ELOVL fatty acid elongase 5	1	12	6	24	1
ENSG00000012817	KDM5D	lysine demethylase 5D	0.0305826	6	12	24	0.109467
ENSG00000012822	CALCOCO1	calcium binding and coiled-coil domain 1	0.0301504	18	12	24	0.109221
ENSG00000012963	UBR7	ubiquitin protein ligase E3 component n-recognin 7	0.818895	24	12	24	0.917838
ENSG00000012983	MAP4K5	mitogen-activated protein kinase kinase kinase kinase 5	8.81679e-05	6	12	24	0.00356827
ENSG00000013016	EHD3	EH domain containing 3	0.653324	6	12	24	0.802695
ENSG00000013275	PSMC4	proteasome 26S subunit, ATPase 4	0.942978	6	12	24	0.997496
ENSG00000013288	MAN2B2	mannosidase alpha class 2B member 2	0.147494	24	6	24	0.29921
ENSG00000013293	SLC7A14	solute carrier family 7 member 14	0.0172488	24	6	24	0.0781056
ENSG00000013297	CLDN11	claudin 11	0.488442	12	6	24	0.660632
ENSG00000013306	SLC25A39	solute carrier family 25 member 39	0.00136003	24	6	24	0.0176012
ENSG00000013364	MVP	major vault protein	0.00272006	18	12	24	0.0258605
ENSG00000013374	NUB1	negative regulator of ubiquitin like proteins 1	0.00516341	24	6	24	0.0378829
ENSG00000013375	PGM3	phosphoglucomutase 3	0.52199	6	12	24	0.69358
ENSG00000013392	RWDD2A	RWD domain containing 2A	0.0452387	18	6	24	0.139889
ENSG00000013441	CLK1	CDC like kinase 1	0.000469322	6	12	24	0.0093061
ENSG00000013503	POLR3B	RNA polymerase III subunit B	0.856965	24	12	24	0.943918
ENSG00000013523	ANGEL1	angel homolog 1	0.0844829	6	6	24	0.207292
ENSG00000013561	RNF14	ring finger protein 14	0.840194	12	12	24	0.933505
ENSG00000013563	DNASE1L1	deoxyribonuclease 1 like 1	0.145216	18	12	24	0.296367
ENSG00000013573	DDX11	DEAD/H-box helicase 11	0.682998	12	6	24	0.826303
ENSG00000013583	HEBP1	heme binding protein 1	0.0527785	18	6	24	0.155002
ENSG00000013588	GPRC5A	G protein-coupled receptor class C group 5 member A	0.000162853	18	12	24	0.00505344
ENSG00000013619	MAMLD1	mastermind like domain containing 1	0.93326	6	12	24	0.993759
ENSG00000013810	TACC3	transforming acidic coiled-coil containing protein 3	0.487949	24	12	24	0.66024
ENSG00000014123	UFL1	UFM1 specific ligase 1	0.0844929	6	12	24	0.207292
ENSG00000014138	POLA2	DNA polymerase alpha 2, accessory subunit	0.929329	6	12	24	0.99045
ENSG00000014164	ZC3H3	zinc finger CCCH-type containing 3	0.190231	24	6	24	0.352668
ENSG00000014216	CAPN1	calpain 1	0.00556989	18	12	24	0.0394549
ENSG00000014641	MDH1	malate dehydrogenase 1	0.754119	12	12	24	0.874397
ENSG00000014824	SLC30A9	solute carrier family 30 member 9	0.0265832	12	12	24	0.101468
ENSG00000014914	MTMR11	myotubularin related protein 11	0.211336	24	6	24	0.376939
ENSG00000014919	COX15	cytochrome c oxidase assembly homolog COX15	0.035281	12	6	24	0.119886
ENSG00000015133	CCDC88C	coiled-coil domain containing 88C	0.625686	24	6	24	0.780376
ENSG00000015153	YAF2	YY1 associated factor 2	0.022163	6	12	24	0.0908062
ENSG00000015171	ZMYND11	zinc finger MYND-type containing 11	0.666603	18	6	24	0.812219
ENSG00000015475	BID	BH3 interacting domain death agonist	0.472929	18	6	24	0.647311
ENSG00000015479	MATR3	matrin 3	0.000151061	6	6	24	0.00487389
ENSG00000015532	XYLT2	xylosyltransferase 2	0.763618	24	12	24	0.880605
ENSG00000015676	NUDCD3	NudC domain containing 3	0.00785383	18	12	24	0.0486673
ENSG00000016391	CHDH	choline dehydrogenase	0.0711539	24	6	24	0.185951
ENSG00000016402	IL20RA	interleukin 20 receptor subunit alpha	0.0489159	18	6	24	0.146793
ENSG00000016864	GLT8D1	glycosyltransferase 8 domain containing 1	0.898192	6	12	24	0.971784
ENSG00000017260	ATP2C1	ATPase secretory pathway Ca2+ transporting 1	0.732956	6	12	24	0.861405
ENSG00000017427	IGF1	insulin like growth factor 1	0.0239732	6	12	24	0.0946851
ENSG00000017483	SLC38A5	solute carrier family 38 member 5	0.321107	18	12	24	0.496688
ENSG00000017797	RALBP1	ralA binding protein 1	0.0232603	12	12	24	0.0936704
ENSG00000018189	RUFY3	RUN and FYVE domain containing 3	0.00902887	6	6	24	0.0527518
ENSG00000018236	CNTN1	contactin 1	0.98781	6	12	24	1
ENSG00000018280	SLC11A1	solute carrier family 11 member 1	0.326662	18	6	24	0.500699
ENSG00000018408	WWTR1	WW domain containing transcription regulator 1	0.000141823	12	6	24	0.0046592
ENSG00000018510	AGPS	alkylglycerone phosphate synthase	0.000223163	6	12	24	0.00612812
ENSG00000018610	CXorf56	chromosome X open reading frame 56	0.772033	24	12	24	0.885527
ENSG00000018625	ATP1A2	ATPase Na+/K+ transporting subunit alpha 2	0.00367047	12	6	24	0.0307052
ENSG00000018699	TTC27	tetratricopeptide repeat domain 27	1	18	6	24	1
ENSG00000018869	ZNF582	zinc finger protein 582	6.61259e-05	18	12	24	0.0029893
ENSG00000019144	PHLDB1	pleckstrin homology like domain family B member 1	0.0664542	6	12	24	0.178407
ENSG00000019485	PRDM11	PR/SET domain 11	0.0383657	24	6	24	0.126449
ENSG00000019549	SNAI2	snail family transcriptional repressor 2	0.445065	24	12	24	0.622082
ENSG00000019582	CD74	CD74 molecule	0.118783	6	6	24	0.258581
ENSG00000019991	HGF	hepatocyte growth factor	0.0369058	6	6	24	0.123668
ENSG00000019995	ZRANB1	zinc finger RANBP2-type containing 1	0.0544771	12	6	24	0.157599
ENSG00000020129	NCDN	neurochondrin	0.0170793	24	6	24	0.0776112
ENSG00000020181	ADGRA2	adhesion G protein-coupled receptor A2	0.0274041	24	6	24	0.102511
ENSG00000020256	ZFP64	ZFP64 zinc finger protein	0.228705	24	12	24	0.396841
ENSG00000020426	MNAT1	MNAT1 component of CDK activating kinase	0.306297	6	12	24	0.480745
ENSG00000020577	SAMD4A	sterile alpha motif domain containing 4A	0.0262151	18	6	24	0.101342
ENSG00000020922	MRE11	MRE11 homolog, double strand break repair nuclease	0.343384	18	6	24	0.521112
ENSG00000021300	PLEKHB1	pleckstrin homology domain containing B1	0.0278992	12	6	24	0.103705
ENSG00000021355	SERPINB1	serpin family B member 1	0.200069	18	12	24	0.364413
ENSG00000021574	SPAST	spastin	0.395915	6	12	24	0.572513
ENSG00000021645	NRXN3	neurexin 3	0.643682	6	12	24	0.795909
ENSG00000021762	OSBPL5	oxysterol binding protein like 5	0.0209766	18	12	24	0.0875343
ENSG00000021776	AQR	aquarius intron-binding spliceosomal factor	0.0339157	6	12	24	0.117313
ENSG00000021826	CPS1	carbamoyl-phosphate synthase 1	0.711116	12	12	24	0.84506
ENSG00000022267	FHL1	four and a half LIM domains 1	1	6	12	24	1
ENSG00000022277	RTF2	replication termination factor 2	0.757971	6	12	24	0.877648
ENSG00000022567	SLC45A4	solute carrier family 45 member 4	0.269714	18	6	24	0.441658
ENSG00000022840	RNF10	ring finger protein 10	0.41539	18	12	24	0.590162
ENSG00000022976	ZNF839	zinc finger protein 839	0.86844	18	12	24	0.949929
ENSG00000023041	ZDHHC6	zinc finger DHHC-type palmitoyltransferase 6	0.702106	6	12	24	0.839343
ENSG00000023171	GRAMD1B	GRAM domain containing 1B	0.55918	6	6	24	0.729672
ENSG00000023191	RNH1	ribonuclease/angiogenin inhibitor 1	0.0144408	18	12	24	0.0697915
ENSG00000023228	NDUFS1	NADH:ubiquinone oxidoreductase core subunit S1	0.68313	6	12	24	0.826303
ENSG00000023287	RB1CC1	RB1 inducible coiled-coil 1	0.420275	6	12	24	0.595273
ENSG00000023318	ERP44	endoplasmic reticulum protein 44	0.483054	18	12	24	0.656683
ENSG00000023330	ALAS1	5'-aminolevulinate synthase 1	0.766535	12	6	24	0.882402
ENSG00000023445	BIRC3	baculoviral IAP repeat containing 3	0.201312	12	6	24	0.366349
ENSG00000023516	AKAP11	A-kinase anchoring protein 11	0.100656	6	12	24	0.233885
ENSG00000023572	GLRX2	glutaredoxin 2	1.26313e-05	6	12	24	0.00103012
ENSG00000023608	SNAPC1	small nuclear RNA activating complex polypeptide 1	0.786715	18	12	24	0.897673
ENSG00000023697	DERA	deoxyribose-phosphate aldolase	0.155147	18	12	24	0.307544
ENSG00000023734	STRAP	serine/threonine kinase receptor associated protein	0.983695	12	12	24	1
ENSG00000023839	ABCC2	ATP binding cassette subfamily C member 2	0.00313208	18	12	24	0.0281182
ENSG00000023892	DEF6	DEF6 guanine nucleotide exchange factor	0.63778	6	6	24	0.790841
ENSG00000023902	PLEKHO1	pleckstrin homology domain containing O1	0.761941	18	12	24	0.880605
ENSG00000023909	GCLM	glutamate-cysteine ligase modifier subunit	0.00328575	24	6	24	0.0289492
ENSG00000024048	UBR2	ubiquitin protein ligase E3 component n-recognin 2	0.398172	18	6	24	0.574701
ENSG00000024422	EHD2	EH domain containing 2	0.349408	18	12	24	0.525878
ENSG00000024526	DEPDC1	DEP domain containing 1	0.563298	6	12	24	0.729679
ENSG00000024862	CCDC28A	coiled-coil domain containing 28A	0.0055526	18	6	24	0.0394549
ENSG00000025039	RRAGD	Ras related GTP binding D	0.0381624	12	12	24	0.126248
ENSG00000025156	HSF2	heat shock transcription factor 2	0.00614816	18	6	24	0.0422144
ENSG00000025293	PHF20	PHD finger protein 20	0.0211728	6	12	24	0.0876119
ENSG00000025423	HSD17B6	hydroxysteroid 17-beta dehydrogenase 6	0.203415	18	6	24	0.369471
ENSG00000025434	NR1H3	nuclear receptor subfamily 1 group H member 3	0.296573	24	6	24	0.468608
ENSG00000025708	TYMP	thymidine phosphorylase	7.50529e-06	24	6	24	0.000756543
ENSG00000025770	NCAPH2	non-SMC condensin II complex subunit H2	0.349408	18	12	24	0.525878
ENSG00000025772	TOMM34	translocase of outer mitochondrial membrane 34	0.114959	24	12	24	0.253052
ENSG00000025796	SEC63	SEC63 homolog, protein translocation regulator	0.167772	12	6	24	0.326119
ENSG00000025800	KPNA6	karyopherin subunit alpha 6	0.83635	6	12	24	0.931132
ENSG00000026025	VIM	vimentin	0.0239732	18	12	24	0.0946851
ENSG00000026036	RTEL1-TNFRSF6B	RTEL1-TNFRSF6B readthrough (NMD candidate)	0.000284987	6	12	24	0.00697594
ENSG00000026103	FAS	Fas cell surface death receptor	0.931493	6	12	24	0.992203
ENSG00000026297	RNASET2	ribonuclease T2	0.271857	24	6	24	0.442702
ENSG00000026508	CD44	CD44 molecule (Indian blood group)	0.901782	18	12	24	0.973827
ENSG00000026559	KCNG1	potassium voltage-gated channel modifier subfamily G member 1	0.0296631	24	12	24	0.108522
ENSG00000026652	AGPAT4	1-acylglycerol-3-phosphate O-acyltransferase 4	0.677215	6	6	24	0.821352
ENSG00000026950	BTN3A1	butyrophilin subfamily 3 member A1	8.14971e-06	18	6	24	0.000781823
ENSG00000027001	MIPEP	mitochondrial intermediate peptidase	0.98845	12	12	24	1
ENSG00000027075	PRKCH	protein kinase C eta	0.135754	6	12	24	0.282703
ENSG00000027697	IFNGR1	interferon gamma receptor 1	1.01871e-05	18	6	24	0.000915715
ENSG00000027847	B4GALT7	beta-1,4-galactosyltransferase 7	0.43246	24	12	24	0.60766
ENSG00000028116	VRK2	VRK serine/threonine kinase 2	0.382808	24	12	24	0.557583
ENSG00000028137	TNFRSF1B	TNF receptor superfamily member 1B	0.039833	24	6	24	0.129731
ENSG00000028203	VEZT	vezatin, adherens junctions transmembrane protein	0.735926	12	6	24	0.863332
ENSG00000028277	POU2F2	POU class 2 homeobox 2	0.149612	24	12	24	0.301959
ENSG00000028310	BRD9	bromodomain containing 9	0.739755	24	6	24	0.865906
ENSG00000028528	SNX1	sorting nexin 1	1	12	6	24	1
ENSG00000028839	TBPL1	TATA-box binding protein like 1	0.263094	18	6	24	0.435912
ENSG00000029153	ARNTL2	aryl hydrocarbon receptor nuclear translocator like 2	0.999901	24	12	24	1
ENSG00000029363	BCLAF1	BCL2 associated transcription factor 1	0.946495	6	12	24	1
ENSG00000029364	SLC39A9	solute carrier family 39 member 9	0.527577	24	12	24	0.695931
ENSG00000029534	ANK1	ankyrin 1	0.00358306	6	6	24	0.0306407
ENSG00000029639	TFB1M	transcription factor B1, mitochondrial	0.307096	18	12	24	0.480914
ENSG00000029725	RABEP1	rabaptin, RAB GTPase binding effector protein 1	0.0544771	12	6	24	0.157599
ENSG00000029993	HMGB3	high mobility group box 3	0.104095	6	12	24	0.23667
ENSG00000030066	NUP160	nucleoporin 160	0.0610771	6	12	24	0.168747
ENSG00000030110	BAK1	BCL2 antagonist/killer 1	0.510401	24	12	24	0.682247
ENSG00000030304	MUSK	muscle associated receptor tyrosine kinase	0.00556825	12	6	24	0.0394549
ENSG00000030419	IKZF2	IKAROS family zinc finger 2	0.00147438	6	12	24	0.0181862
ENSG00000030582	GRN	granulin precursor	0.0647376	24	6	24	0.17572
ENSG00000031003	FAM13B	family with sequence similarity 13 member B	0.0267212	12	6	24	0.101468
ENSG00000031081	ARHGAP31	Rho GTPase activating protein 31	0.016433	6	12	24	0.0754381
ENSG00000031691	CENPQ	centromere protein Q	0.379669	18	12	24	0.556708
ENSG00000031698	SARS1	seryl-tRNA synthetase 1	0.000195268	18	12	24	0.00560886
ENSG00000031823	RANBP3	RAN binding protein 3	0.294681	18	12	24	0.467526
ENSG00000032219	ARID4A	AT-rich interaction domain 4A	0.00554255	6	6	24	0.0394549
ENSG00000032389	EIPR1	EARP complex and GARP complex interacting protein 1	0.127246	24	12	24	0.270658
ENSG00000032444	PNPLA6	patatin like phospholipase domain containing 6	0.0126687	18	12	24	0.064411
ENSG00000032742	IFT88	intraflagellar transport 88	0.164898	12	12	24	0.322387
ENSG00000033011	ALG1	ALG1 chitobiosyldiphosphodolichol beta-mannosyltransferase	0.379669	18	12	24	0.556708
ENSG00000033030	ZCCHC8	zinc finger CCHC-type containing 8	0.0477611	18	6	24	0.145393
ENSG00000033050	ABCF2	ATP binding cassette subfamily F member 2	0.00970029	18	12	24	0.0547444
ENSG00000033100	CHPF2	chondroitin polymerizing factor 2	0.763618	24	12	24	0.880605
ENSG00000033122	LRRC7	leucine rich repeat containing 7	0.123557	12	6	24	0.265697
ENSG00000033170	FUT8	fucosyltransferase 8	0.334193	6	6	24	0.508639
ENSG00000033178	UBA6	ubiquitin like modifier activating enzyme 6	0.0237118	6	12	24	0.0946067
ENSG00000033327	GAB2	GRB2 associated binding protein 2	0.0817209	12	12	24	0.20385
ENSG00000033627	ATP6V0A1	ATPase H+ transporting V0 subunit a1	0.527577	24	12	24	0.695931
ENSG00000033800	PIAS1	protein inhibitor of activated STAT 1	0.0686387	12	6	24	0.181305
ENSG00000033867	SLC4A7	solute carrier family 4 member 7	3.48913e-13	6	12	24	5.66251e-10
ENSG00000034152	MAP2K3	mitogen-activated protein kinase kinase 3	0.147959	18	6	24	0.299928
ENSG00000034239	EFCAB1	EF-hand calcium binding domain 1	0.36503	6	6	24	0.542078
ENSG00000034510	TMSB10	thymosin beta 10	0.016433	18	12	24	0.0754381
ENSG00000034533	ASTE1	asteroid homolog 1	0.741536	6	6	24	0.867406
ENSG00000034677	RNF19A	ring finger protein 19A, RBR E3 ubiquitin protein ligase	0.143553	12	6	24	0.293823
ENSG00000034693	PEX3	peroxisomal biogenesis factor 3	0.403963	24	6	24	0.581198
ENSG00000034713	GABARAPL2	GABA type A receptor associated protein like 2	0.00693443	18	12	24	0.0453055
ENSG00000034971	MYOC	myocilin	0.790197	24	12	24	0.90019
ENSG00000035115	SH3YL1	SH3 and SYLF domain containing 1	0.000345509	6	6	24	0.00779869
ENSG00000035141	FAM136A	family with sequence similarity 136 member A	0.9125	24	12	24	0.980791
ENSG00000035403	VCL	vinculin	0.115276	6	12	24	0.253052
ENSG00000035499	DEPDC1B	DEP domain containing 1B	0.127246	24	12	24	0.270658
ENSG00000035664	DAPK2	death associated protein kinase 2	0.168037	6	6	24	0.326479
ENSG00000035681	NSMAF	neutral sphingomyelinase activation associated factor	0.0642037	18	6	24	0.17465
ENSG00000035687	ADSS2	adenylosuccinate synthase 2	0.115276	18	12	24	0.253052
ENSG00000035862	TIMP2	TIMP metallopeptidase inhibitor 2	0.328866	18	6	24	0.503032
ENSG00000035928	RFC1	replication factor C subunit 1	0.332892	12	6	24	0.506801
ENSG00000036054	TBC1D23	TBC1 domain family member 23	0.114959	12	12	24	0.253052
ENSG00000036257	CUL3	cullin 3	0.0572436	6	12	24	0.162641
ENSG00000036448	MYOM2	myomesin 2	0.227644	18	6	24	0.39572
ENSG00000036530	CYP46A1	cytochrome P450 family 46 subfamily A member 1	0.248254	12	12	24	0.417418
ENSG00000036549	ZZZ3	zinc finger ZZ-type containing 3	0.167479	18	6	24	0.325588
ENSG00000036672	USP2	ubiquitin specific peptidase 2	0.556087	18	12	24	0.726485
ENSG00000037042	TUBG2	tubulin gamma 2	0.556334	24	6	24	0.726485
ENSG00000037241	RPL26L1	ribosomal protein L26 like 1	0.880627	24	12	24	0.958917
ENSG00000037280	FLT4	fms related receptor tyrosine kinase 4	0.187722	18	12	24	0.350259
ENSG00000037474	NSUN2	NOP2/Sun RNA methyltransferase 2	0.428041	18	6	24	0.604111
ENSG00000037637	FBXO42	F-box protein 42	0.130442	24	6	24	0.274929
ENSG00000037749	MFAP3	microfibril associated protein 3	0.1221	12	12	24	0.264209
ENSG00000037757	MRI1	methylthioribose-1-phosphate isomerase 1	0.128923	18	6	24	0.272608
ENSG00000037897	METTL1	methyltransferase like 1	0.0659777	24	12	24	0.178162
ENSG00000037965	HOXC8	homeobox C8	0.43246	24	12	24	0.60766
ENSG00000038002	AGA	aspartylglucosaminidase	0.0739313	18	12	24	0.190772
ENSG00000038210	PI4K2B	phosphatidylinositol 4-kinase type 2 beta	0.321107	6	12	24	0.496688
ENSG00000038219	BOD1L1	biorientation of chromosomes in cell division 1 like 1	0.00645423	6	12	24	0.0427185
ENSG00000038274	MAT2B	methionine adenosyltransferase 2B	0.992215	12	12	24	1
ENSG00000038358	EDC4	enhancer of mRNA decapping 4	0.746494	24	12	24	0.872338
ENSG00000038382	TRIO	trio Rho guanine nucleotide exchange factor	0.84175	24	12	24	0.933505
ENSG00000038427	VCAN	versican	0.715226	6	12	24	0.84758
ENSG00000038532	CLEC16A	C-type lectin domain containing 16A	0.541879	24	12	24	0.711099
ENSG00000038945	MSR1	macrophage scavenger receptor 1	0.0278992	12	6	24	0.103705
ENSG00000039068	CDH1	cadherin 1	0.670616	6	12	24	0.815421
ENSG00000039123	MTREX	Mtr4 exosome RNA helicase	0.118783	12	6	24	0.258581
ENSG00000039139	DNAH5	dynein axonemal heavy chain 5	0.016433	6	12	24	0.0754381
ENSG00000039319	ZFYVE16	zinc finger FYVE-type containing 16	0.123141	6	12	24	0.265222
ENSG00000039523	RIPOR1	RHO family interacting cell polarization regulator 1	0.0675913	12	12	24	0.180329
ENSG00000039560	RAI14	retinoic acid induced 14	0.263788	12	6	24	0.436127
ENSG00000039650	PNKP	polynucleotide kinase 3'-phosphatase	0.00143907	18	12	24	0.0181325
ENSG00000040199	PHLPP2	PH domain and leucine rich repeat protein phosphatase 2	0.0071136	24	12	24	0.0457941
ENSG00000040275	SPDL1	spindle apparatus coiled-coil protein 1	0.00104368	6	12	24	0.0150292
ENSG00000040341	STAU2	staufen double-stranded RNA binding protein 2	0.610068	12	6	24	0.767622
ENSG00000040487	SLC66A1	solute carrier family 66 member 1	0.0291478	24	6	24	0.107314
ENSG00000040531	CTNS	cystinosin, lysosomal cystine transporter	0.00716441	24	6	24	0.0457941
ENSG00000040633	PHF23	PHD finger protein 23	0.187722	18	12	24	0.350259
ENSG00000040731	CDH10	cadherin 10	0.812666	6	12	24	0.914818
ENSG00000040933	INPP4A	inositol polyphosphate-4-phosphatase type I A	0.0603417	24	6	24	0.168451
ENSG00000041353	RAB27B	RAB27B, member RAS oncogene family	0.241381	18	12	24	0.413344
ENSG00000041357	PSMA4	proteasome 20S subunit alpha 4	0.766535	18	12	24	0.882402
ENSG00000041802	LSG1	large 60S subunit nuclear export GTPase 1	0.911971	18	12	24	0.980287
ENSG00000041880	PARP3	poly(ADP-ribose) polymerase family member 3	0.114137	24	6	24	0.253052
ENSG00000041982	TNC	tenascin C	0.963151	12	12	24	1
ENSG00000041988	THAP3	THAP domain containing 3	0.0023404	18	12	24	0.0237687
ENSG00000042062	RIPOR3	RIPOR family member 3	0.0492139	6	6	24	0.147414
ENSG00000042088	TDP1	tyrosyl-DNA phosphodiesterase 1	0.0207058	24	12	24	0.08739
ENSG00000042286	AIFM2	apoptosis inducing factor mitochondria associated 2	0.0711539	24	6	24	0.185951
ENSG00000042317	SPATA7	spermatogenesis associated 7	0.157173	12	6	24	0.310916
ENSG00000042429	MED17	mediator complex subunit 17	0.011532	6	6	24	0.0608428
ENSG00000042445	RETSAT	retinol saturase	0.0948719	24	6	24	0.223725
ENSG00000042493	CAPG	capping actin protein, gelsolin like	0.00310864	18	12	24	0.0281182
ENSG00000042753	AP2S1	adaptor related protein complex 2 subunit sigma 1	0.0844929	18	12	24	0.207292
ENSG00000042781	USH2A	usherin	0.0975213	18	6	24	0.22838
ENSG00000042832	TG	thyroglobulin	0.0622807	6	6	24	0.170995
ENSG00000043093	DCUN1D1	defective in cullin neddylation 1 domain containing 1	0.130992	12	6	24	0.275515
ENSG00000043143	JADE2	jade family PHD finger 2	0.0036541	18	12	24	0.0306407
ENSG00000043514	TRIT1	tRNA isopentenyltransferase 1	0.874006	6	12	24	0.954911
ENSG00000044090	CUL7	cullin 7	0.483054	18	12	24	0.656683
ENSG00000044115	CTNNA1	catenin alpha 1	0.986042	18	12	24	1
ENSG00000044446	PHKA2	phosphorylase kinase regulatory subunit alpha 2	0.274479	12	6	24	0.445007
ENSG00000044459	CNTLN	centlein	0.135023	6	6	24	0.282019
ENSG00000044524	EPHA3	EPH receptor A3	0.263788	6	6	24	0.436127
ENSG00000044574	HSPA5	heat shock protein family A (Hsp70) member 5	0.935976	12	12	24	0.994628
ENSG00000046604	DSG2	desmoglein 2	0.615327	24	6	24	0.771131
ENSG00000046647	GEMIN8	gem nuclear organelle associated protein 8	0.0424822	24	6	24	0.135376
ENSG00000046651	OFD1	OFD1 centriole and centriolar satellite protein	0.247348	24	6	24	0.417418
ENSG00000046653	GPM6B	glycoprotein M6B	0.0776735	6	6	24	0.196224
ENSG00000047056	WDR37	WD repeat domain 37	0.284816	18	6	24	0.458106
ENSG00000047188	YTHDC2	YTH domain containing 2	1.26313e-05	6	12	24	0.00103012
ENSG00000047230	CTPS2	CTP synthase 2	0.0435313	6	12	24	0.136279
ENSG00000047249	ATP6V1H	ATPase H+ transporting V1 subunit H	0.500951	18	12	24	0.672229
ENSG00000047315	POLR2B	RNA polymerase II subunit B	0.24351	6	12	24	0.415993
ENSG00000047346	FAM214A	family with sequence similarity 214 member A	0.000635354	6	12	24	0.0111667
ENSG00000047365	ARAP2	ArfGAP with RhoGAP domain, ankyrin repeat and PH domain 2	0.0777085	18	6	24	0.196224
ENSG00000047410	TPR	translocated promoter region, nuclear basket protein	0.000106615	6	12	24	0.00394135
ENSG00000047578	KATNIP	katanin interacting protein	0.00260368	24	6	24	0.0256092
ENSG00000047579	DTNBP1	dystrobrevin binding protein 1	0.0443842	6	6	24	0.137779
ENSG00000047617	ANO2	anoctamin 2	0.416054	24	6	24	0.590401
ENSG00000047621	C12orf4	chromosome 12 open reading frame 4	0.801408	6	12	24	0.908244
ENSG00000047634	SCML1	Scm polycomb group protein like 1	0.118145	6	6	24	0.258058
ENSG00000047644	WWC3	WWC family member 3	0.0140162	24	12	24	0.0691526
ENSG00000047648	ARHGAP6	Rho GTPase activating protein 6	0.000105501	24	6	24	0.0039265
ENSG00000047849	MAP4	microtubule associated protein 4	0.266135	24	6	24	0.439202
ENSG00000047932	GOPC	golgi associated PDZ and coiled-coil motif containing	0.0084662	6	12	24	0.0502912
ENSG00000047936	ROS1	ROS proto-oncogene 1, receptor tyrosine kinase	0.294681	6	12	24	0.467526
ENSG00000048028	USP28	ubiquitin specific peptidase 28	0.0362631	6	12	24	0.122276
ENSG00000048052	HDAC9	histone deacetylase 9	0.0354031	12	6	24	0.12015
ENSG00000048140	TSPAN17	tetraspanin 17	0.206035	18	12	24	0.370442
ENSG00000048162	NOP16	NOP16 nucleolar protein	0.205987	6	6	24	0.370442
ENSG00000048342	CC2D2A	coiled-coil and C2 domain containing 2A	0.00109235	18	6	24	0.0154155
ENSG00000048392	RRM2B	ribonucleotide reductase regulatory TP53 inducible subunit M2B	0.00212408	12	6	24	0.0224865
ENSG00000048405	ZNF800	zinc finger protein 800	0.130843	12	6	24	0.275392
ENSG00000048471	SNX29	sorting nexin 29	0.119628	18	6	24	0.260072
ENSG00000048540	LMO3	LIM domain only 3	0.188111	24	12	24	0.350259
ENSG00000048544	MRPS10	mitochondrial ribosomal protein S10	0.569632	12	12	24	0.732997
ENSG00000048649	RSF1	remodeling and spacing factor 1	0.700068	6	6	24	0.839343
ENSG00000048707	VPS13D	vacuolar protein sorting 13 homolog D	0.120437	6	6	24	0.261375
ENSG00000048740	CELF2	CUGBP Elav-like family member 2	0.0259433	6	6	24	0.10051
ENSG00000048828	FAM120A	family with sequence similarity 120A	1	12	6	24	1
ENSG00000048991	R3HDM1	R3H domain containing 1	0.225806	6	12	24	0.39414
ENSG00000049089	COL9A2	collagen type IX alpha 2 chain	0.0438465	24	6	24	0.136843
ENSG00000049130	KITLG	KIT ligand	0.111532	18	12	24	0.249031
ENSG00000049167	ERCC8	ERCC excision repair 8, CSA ubiquitin ligase complex subunit	0.633987	6	12	24	0.786729
ENSG00000049192	ADAMTS6	ADAM metallopeptidase with thrombospondin type 1 motif 6	0.855874	6	12	24	0.943165
ENSG00000049239	H6PD	hexose-6-phosphate dehydrogenase/glucose 1-dehydrogenase	0.0250303	24	6	24	0.0980066
ENSG00000049245	VAMP3	vesicle associated membrane protein 3	0.0435313	18	12	24	0.136279
ENSG00000049246	PER3	period circadian regulator 3	1.63743e-19	18	12	24	1.32869e-15
ENSG00000049249	TNFRSF9	TNF receptor superfamily member 9	0.206643	24	12	24	0.370442
ENSG00000049283	EPN3	epsin 3	0.0853311	18	6	24	0.208616
ENSG00000049323	LTBP1	latent transforming growth factor beta binding protein 1	0.999524	24	12	24	1
ENSG00000049449	RCN1	reticulocalbin 1	0.326662	18	6	24	0.500699
ENSG00000049540	ELN	elastin	0.999524	24	12	24	1
ENSG00000049541	RFC2	replication factor C subunit 2	0.924733	18	12	24	0.987789
ENSG00000049618	ARID1B	AT-rich interaction domain 1B	0.0130042	6	6	24	0.0657255
ENSG00000049656	CLPTM1L	CLPTM1 like	0.176486	18	12	24	0.335778
ENSG00000049759	NEDD4L	NEDD4 like E3 ubiquitin protein ligase	0.353883	12	6	24	0.528593
ENSG00000049769	PPP1R3F	protein phosphatase 1 regulatory subunit 3F	0.332081	24	6	24	0.505832
ENSG00000049860	HEXB	hexosaminidase subunit beta	0.0302908	18	12	24	0.109437
ENSG00000049883	PTCD2	pentatricopeptide repeat domain 2	0.208105	6	6	24	0.372065
ENSG00000050130	JKAMP	JNK1/MAPK8 associated membrane protein	0.915082	6	12	24	0.982006
ENSG00000050165	DKK3	dickkopf WNT signaling pathway inhibitor 3	0.000366301	24	6	24	0.00811009
ENSG00000050327	ARHGEF5	Rho guanine nucleotide exchange factor 5	0.0429037	24	6	24	0.135811
ENSG00000050344	NFE2L3	nuclear factor, erythroid 2 like 3	4.92179e-05	6	12	24	0.00250394
ENSG00000050393	MCUR1	mitochondrial calcium uniporter regulator 1	0.81637	12	12	24	0.917838
ENSG00000050405	LIMA1	LIM domain and actin binding 1	4.30656e-05	18	12	24	0.00225455
ENSG00000050426	LETMD1	LETM1 domain containing 1	0.0478418	18	6	24	0.145425
ENSG00000050438	SLC4A8	solute carrier family 4 member 8	0.000350245	24	12	24	0.00784018
ENSG00000050628	PTGER3	prostaglandin E receptor 3	0.273581	6	12	24	0.444484
ENSG00000050730	TNIP3	TNFAIP3 interacting protein 3	4.88742e-05	24	12	24	0.00249427
ENSG00000050748	MAPK9	mitogen-activated protein kinase 9	0.226663	12	12	24	0.39414
ENSG00000050767	COL23A1	collagen type XXIII alpha 1 chain	0.197278	18	6	24	0.361277
ENSG00000050820	BCAR1	BCAR1 scaffold protein, Cas family member	0.123308	24	6	24	0.265442
ENSG00000051009	FAM160A2	family with sequence similarity 160 member A2	0.563771	6	12	24	0.729679
ENSG00000051108	HERPUD1	homocysteine inducible ER protein with ubiquitin like domain 1	0.60988	18	12	24	0.767622
ENSG00000051128	HOMER3	homer scaffold protein 3	0.0239732	18	12	24	0.0946851
ENSG00000051341	POLQ	DNA polymerase theta	0.0340804	24	12	24	0.117729
ENSG00000051382	PIK3CB	phosphatidylinositol-4,5-bisphosphate 3-kinase catalytic subunit beta	0.68313	24	6	24	0.826303
ENSG00000051523	CYBA	cytochrome b-245 alpha chain	0.0681608	18	12	24	0.180395
ENSG00000051596	THOC3	THO complex 3	0.0839844	24	12	24	0.207235
ENSG00000051620	HEBP2	heme binding protein 2	0.225806	18	12	24	0.39414
ENSG00000051825	MPHOSPH9	M-phase phosphoprotein 9	0.0435313	6	12	24	0.136279
ENSG00000052126	PLEKHA5	pleckstrin homology domain containing A5	0.0104593	6	6	24	0.0577358
ENSG00000052723	SIKE1	suppressor of IKBKE 1	0.0596407	6	12	24	0.167227
ENSG00000052749	RRP12	ribosomal RNA processing 12 homolog	0.114137	24	6	24	0.253052
ENSG00000052795	FNIP2	folliculin interacting protein 2	0.00368459	18	6	24	0.0307627
ENSG00000052802	MSMO1	methylsterol monooxygenase 1	0.0291683	18	6	24	0.107316
ENSG00000052841	TTC17	tetratricopeptide repeat domain 17	0.0156546	12	6	24	0.0738327
ENSG00000053254	FOXN3	forkhead box N3	0.00928868	6	6	24	0.0537994
ENSG00000053371	AKR7A2	aldo-keto reductase family 7 member A2	0.289332	24	6	24	0.463522
ENSG00000053372	MRTO4	MRT4 homolog, ribosome maturation factor	0.429406	18	12	24	0.605171
ENSG00000053438	NNAT	neuronatin	0.330665	6	12	24	0.504689
ENSG00000053501	USE1	unconventional SNARE in the ER 1	0.0145949	18	6	24	0.0702983
ENSG00000053702	NRIP2	nuclear receptor interacting protein 2	0.273773	6	6	24	0.444617
ENSG00000053747	LAMA3	laminin subunit alpha 3	0.154527	18	12	24	0.307544
ENSG00000053770	AP5M1	adaptor related protein complex 5 subunit mu 1	0.0938549	6	12	24	0.221878
ENSG00000053900	ANAPC4	anaphase promoting complex subunit 4	0.36503	6	6	24	0.542078
ENSG00000054116	TRAPPC3	trafficking protein particle complex 3	0.00272006	18	12	24	0.0258605
ENSG00000054118	THRAP3	thyroid hormone receptor associated protein 3	0.0144408	18	12	24	0.0697915
ENSG00000054148	PHPT1	phosphohistidine phosphatase 1	0.0209766	18	12	24	0.0875343
ENSG00000054267	ARID4B	AT-rich interaction domain 4B	0.00830406	6	12	24	0.0502912
ENSG00000054277	OPN3	opsin 3	0.0383657	24	6	24	0.126449
ENSG00000054282	SDCCAG8	SHH signaling and ciliogenesis regulator SDCCAG8	0.572643	12	6	24	0.735938
ENSG00000054392	HHAT	hedgehog acyltransferase	0.228651	12	6	24	0.396831
ENSG00000054523	KIF1B	kinesin family member 1B	0.00481156	6	12	24	0.0365819
ENSG00000054598	FOXC1	forkhead box C1	0.0458598	18	6	24	0.140878
ENSG00000054611	TBC1D22A	TBC1 domain family member 22A	0.0351993	18	12	24	0.119809
ENSG00000054654	SYNE2	spectrin repeat containing nuclear envelope protein 2	0.127466	6	12	24	0.270658
ENSG00000054690	PLEKHH1	pleckstrin homology, MyTH4 and FERM domain containing H1	0.805509	12	6	24	0.912191
ENSG00000054793	ATP9A	ATPase phospholipid transporting 9A (putative)	0.828407	24	12	24	0.925661
ENSG00000054965	FAM168A	family with sequence similarity 168 member A	0.23629	6	12	24	0.406611
ENSG00000054967	RELT	RELT TNF receptor	0.797212	24	12	24	0.905008
ENSG00000054983	GALC	galactosylceramidase	0.272671	18	6	24	0.443449
ENSG00000055044	NOP58	NOP58 ribonucleoprotein	0.807926	6	12	24	0.913083
ENSG00000055070	SZRD1	SUZ RNA binding domain containing 1	0.0703147	18	12	24	0.184507
ENSG00000055118	KCNH2	potassium voltage-gated channel subfamily H member 2	0.0948719	24	6	24	0.223725
ENSG00000055130	CUL1	cullin 1	0.0410169	18	6	24	0.132179
ENSG00000055147	FAM114A2	family with sequence similarity 114 member A2	0.126246	12	6	24	0.270658
ENSG00000055163	CYFIP2	cytoplasmic FMR1 interacting protein 2	0.614363	6	6	24	0.770402
ENSG00000055208	TAB2	TGF-beta activated kinase 1 (MAP3K7) binding protein 2	0.0775736	12	6	24	0.196112
ENSG00000055211	GINM1	glycoprotein integral membrane 1	0.317259	12	12	24	0.493464
ENSG00000055332	EIF2AK2	eukaryotic translation initiation factor 2 alpha kinase 2	0.393648	6	6	24	0.569843
ENSG00000055483	USP36	ubiquitin specific peptidase 36	0.0143789	18	12	24	0.0697915
ENSG00000055609	KMT2C	lysine methyltransferase 2C	0.00753394	6	12	24	0.0471169
ENSG00000055732	MCOLN3	mucolipin 3	0.759436	6	6	24	0.87878
ENSG00000055813	CCDC85A	coiled-coil domain containing 85A	0.569632	24	12	24	0.732997
ENSG00000055917	PUM2	pumilio RNA binding family member 2	0.24351	6	12	24	0.415993
ENSG00000055950	MRPL43	mitochondrial ribosomal protein L43	0.0652212	18	12	24	0.176796
ENSG00000056050	HPF1	histone PARylation factor 1	0.84534	18	12	24	0.936132
ENSG00000056097	ZFR	zinc finger RNA binding protein	0.174656	12	6	24	0.33364
ENSG00000056277	ZNF280C	zinc finger protein 280C	0.0187855	12	6	24	0.0819794
ENSG00000056487	PHF21B	PHD finger protein 21B	1	6	6	24	1
ENSG00000056558	TRAF1	TNF receptor associated factor 1	0.00196926	6	12	24	0.0217038
ENSG00000056586	RC3H2	ring finger and CCCH-type domains 2	0.0739313	6	12	24	0.190772
ENSG00000056736	IL17RB	interleukin 17 receptor B	0.140732	6	12	24	0.289399
ENSG00000056972	TRAF3IP2	TRAF3 interacting protein 2	0.994289	12	12	24	1
ENSG00000056998	GYG2	glycogenin 2	0.000419007	12	6	24	0.00870686
ENSG00000057019	DCBLD2	discoidin, CUB and LCCL domain containing 2	0.766535	6	12	24	0.882402
ENSG00000057252	SOAT1	sterol O-acyltransferase 1	0.712832	12	6	24	0.845346
ENSG00000057294	PKP2	plakophilin 2	0.196436	12	6	24	0.360956
ENSG00000057468	MSH4	mutS homolog 4	0.011532	6	6	24	0.0608428
ENSG00000057608	GDI2	GDP dissociation inhibitor 2	0.500951	18	12	24	0.672229
ENSG00000057657	PRDM1	PR/SET domain 1	0.995836	6	12	24	1
ENSG00000057663	ATG5	autophagy related 5	0.226663	12	12	24	0.39414
ENSG00000057704	TMCC3	transmembrane and coiled-coil domain family 3	0.00507018	12	6	24	0.0376069
ENSG00000057757	PITHD1	PITH domain containing 1	0.962605	18	12	24	1
ENSG00000057935	MTA3	metastasis associated 1 family member 3	0.460078	6	12	24	0.635347
ENSG00000058056	USP13	ubiquitin specific peptidase 13	2.35645e-05	6	12	24	0.00154829
ENSG00000058063	ATP11B	ATPase phospholipid transporting 11B (putative)	0.832836	6	6	24	0.928315
ENSG00000058085	LAMC2	laminin subunit gamma 2	0.0300448	12	12	24	0.109221
ENSG00000058091	CDK14	cyclin dependent kinase 14	0.990828	6	12	24	1
ENSG00000058262	SEC61A1	SEC61 translocon subunit alpha 1	0.96927	12	12	24	1
ENSG00000058272	PPP1R12A	protein phosphatase 1 regulatory subunit 12A	0.00229718	6	12	24	0.0237156
ENSG00000058335	RASGRF1	Ras protein specific guanine nucleotide releasing factor 1	0.0629795	6	6	24	0.17253
ENSG00000058404	CAMK2B	calcium/calmodulin dependent protein kinase II beta	0.30222	12	12	24	0.476024
ENSG00000058453	CROCC	ciliary rootlet coiled-coil, rootletin	0.0296495	6	6	24	0.108522
ENSG00000058600	POLR3E	RNA polymerase III subunit E	0.00422382	18	12	24	0.0335962
ENSG00000058668	ATP2B4	ATPase plasma membrane Ca2+ transporting 4	0.99981	24	12	24	1
ENSG00000058673	ZC3H11A	zinc finger CCCH-type containing 11A	0.403963	12	6	24	0.581198
ENSG00000058729	RIOK2	RIO kinase 2	0.807926	18	12	24	0.913083
ENSG00000058799	YIPF1	Yip1 domain family member 1	0.0109227	24	6	24	0.0592459
ENSG00000058804	NDC1	NDC1 transmembrane nucleoporin	0.996014	24	12	24	1
ENSG00000058866	DGKG	diacylglycerol kinase gamma	0.326662	24	6	24	0.500699
ENSG00000059122	FLYWCH1	FLYWCH-type zinc finger 1	0.0333118	24	6	24	0.116777
ENSG00000059145	UNKL	unk like zinc finger	0.0400484	24	6	24	0.129963
ENSG00000059377	TBXAS1	thromboxane A synthase 1	0.114959	12	12	24	0.253052
ENSG00000059378	PARP12	poly(ADP-ribose) polymerase family member 12	0.483054	18	12	24	0.656683
ENSG00000059573	ALDH18A1	aldehyde dehydrogenase 18 family member A1	0.199578	6	12	24	0.363887
ENSG00000059588	TARBP1	TAR (HIV-1) RNA binding protein 1	0.00634965	6	12	24	0.0427185
ENSG00000059691	GATB	glutamyl-tRNA amidotransferase subunit B	0.852746	12	6	24	0.940739
ENSG00000059728	MXD1	MAX dimerization protein 1	0.0596407	6	12	24	0.167227
ENSG00000059758	CDK17	cyclin dependent kinase 17	0.270045	6	12	24	0.441658
ENSG00000059769	DNAJC25	DnaJ heat shock protein family (Hsp40) member C25	0.869702	24	12	24	0.950913
ENSG00000059804	SLC2A3	solute carrier family 2 member 3	0.00103891	18	6	24	0.0150292
ENSG00000059915	PSD	pleckstrin and Sec7 domain containing	0.0581802	18	6	24	0.164898
ENSG00000060069	CTDP1	CTD phosphatase subunit 1	0.0427094	18	12	24	0.135563
ENSG00000060138	YBX3	Y-box binding protein 3	0.0102463	18	12	24	0.0569283
ENSG00000060140	STYK1	serine/threonine/tyrosine kinase 1	0.0665533	6	6	24	0.178407
ENSG00000060237	WNK1	WNK lysine deficient protein kinase 1	0.245109	6	12	24	0.417318
ENSG00000060339	CCAR1	cell division cycle and apoptosis regulator 1	0.753699	6	12	24	0.874397
ENSG00000060491	OGFR	opioid growth factor receptor	0.000775479	18	12	24	0.0123749
ENSG00000060642	PIGV	phosphatidylinositol glycan anchor biosynthesis class V	0.027598	24	6	24	0.103153
ENSG00000060656	PTPRU	protein tyrosine phosphatase receptor type U	0.012998	18	6	24	0.0657255
ENSG00000060688	SNRNP40	small nuclear ribonucleoprotein U5 subunit 40	0.895404	24	12	24	0.969543
ENSG00000060718	COL11A1	collagen type XI alpha 1 chain	0.088937	6	6	24	0.215523
ENSG00000060749	QSER1	glutamine and serine rich 1	0.0203244	6	12	24	0.0867784
ENSG00000060762	MPC1	mitochondrial pyruvate carrier 1	0.865339	12	12	24	0.948378
ENSG00000060971	ACAA1	acetyl-CoA acyltransferase 1	0.187268	18	12	24	0.350259
ENSG00000060982	BCAT1	branched chain amino acid transaminase 1	0.771613	18	12	24	0.885289
ENSG00000061273	HDAC7	histone deacetylase 7	0.245959	24	6	24	0.417318
ENSG00000061337	LZTS1	leucine zipper tumor suppressor 1	0.0904722	24	6	24	0.21835
ENSG00000061656	SPAG4	sperm associated antigen 4	0.00180787	18	6	24	0.020788
ENSG00000061676	NCKAP1	NCK associated protein 1	0.127246	12	12	24	0.270658
ENSG00000061794	MRPS35	mitochondrial ribosomal protein S35	0.911971	18	12	24	0.980287
ENSG00000061918	GUCY1B1	guanylate cyclase 1 soluble subunit beta 1	0.0207261	6	6	24	0.08739
ENSG00000061936	SFSWAP	splicing factor SWAP	0.226324	6	6	24	0.39414
ENSG00000061938	TNK2	tyrosine kinase non receptor 2	0.241527	6	6	24	0.413344
ENSG00000061987	MON2	MON2 homolog, regulator of endosome-to-Golgi trafficking	2.35645e-05	6	12	24	0.00154829
ENSG00000062194	GPBP1	GC-rich promoter binding protein 1	0.188275	12	6	24	0.350403
ENSG00000062282	DGAT2	diacylglycerol O-acyltransferase 2	0.0688306	18	12	24	0.181686
ENSG00000062370	ZNF112	zinc finger protein 112	0.0358851	12	6	24	0.121509
ENSG00000062485	CS	citrate synthase	0.226663	24	12	24	0.39414
ENSG00000062582	MRPS24	mitochondrial ribosomal protein S24	0.889682	24	12	24	0.964892
ENSG00000062598	ELMO2	engulfment and cell motility 2	0.453607	12	6	24	0.628604
ENSG00000062650	WAPL	WAPL cohesin release factor	0.00625495	12	12	24	0.0424557
ENSG00000062716	VMP1	vacuole membrane protein 1	0.0495643	12	6	24	0.148245
ENSG00000062725	APPBP2	amyloid beta precursor protein binding protein 2	0.381809	12	6	24	0.557583
ENSG00000062822	POLD1	DNA polymerase delta 1, catalytic subunit	0.269714	24	12	24	0.441658
ENSG00000063015	SEZ6	seizure related 6 homolog	0.503652	12	12	24	0.674237
ENSG00000063046	EIF4B	eukaryotic translation initiation factor 4B	0.0023799	12	6	24	0.0240644
ENSG00000063127	SLC6A16	solute carrier family 6 member 16	0.042307	6	12	24	0.134998
ENSG00000063169	BICRA	BRD4 interacting chromatin remodeling complex associated protein	0.0036541	6	12	24	0.0306407
ENSG00000063176	SPHK2	sphingosine kinase 2	0.0262892	24	12	24	0.101342
ENSG00000063177	RPL18	ribosomal protein L18	1.44445e-07	18	12	24	5.32773e-05
ENSG00000063180	CA11	carbonic anhydrase 11	0.149315	24	6	24	0.301959
ENSG00000063241	ISOC2	isochorismatase domain containing 2	0.0180726	24	6	24	0.0809553
ENSG00000063244	U2AF2	U2 small nuclear RNA auxiliary factor 2	0.560732	24	12	24	0.729679
ENSG00000063245	EPN1	epsin 1	0.0844929	18	12	24	0.207292
ENSG00000063322	MED29	mediator complex subunit 29	0.00461932	24	6	24	0.0360418
ENSG00000063438	AHRR	aryl-hydrocarbon receptor repressor	0.987404	18	12	24	1
ENSG00000063587	ZNF275	zinc finger protein 275	0.195304	12	6	24	0.358965
ENSG00000063601	MTMR1	myotubularin related protein 1	0.0359247	18	6	24	0.121509
ENSG00000063660	GPC1	glypican 1	0.0987901	24	6	24	0.230686
ENSG00000063761	ADCK1	aarF domain containing kinase 1	0.130442	24	6	24	0.274929
ENSG00000063854	HAGH	hydroxyacylglutathione hydrolase	0.226663	24	12	24	0.39414
ENSG00000063978	RNF4	ring finger protein 4	0.23302	24	6	24	0.402307
ENSG00000064012	CASP8	caspase 8	0.682588	18	6	24	0.826303
ENSG00000064042	LIMCH1	LIM and calponin homology domains 1	0.000657236	6	12	24	0.0112514
ENSG00000064102	INTS13	integrator complex subunit 13	0.0904063	12	6	24	0.21835
ENSG00000064115	TM7SF3	transmembrane 7 superfamily member 3	0.965916	24	12	24	1
ENSG00000064195	DLX3	distal-less homeobox 3	0.0478132	6	12	24	0.145393
ENSG00000064199	SPA17	sperm autoantigenic protein 17	0.170785	18	12	24	0.328275
ENSG00000064201	TSPAN32	tetraspanin 32	0.135754	6	12	24	0.282703
ENSG00000064205	CCN5	cellular communication network factor 5	1.70243e-05	24	6	24	0.00128449
ENSG00000064225	ST3GAL6	ST3 beta-galactoside alpha-2,3-sialyltransferase 6	0.712293	18	6	24	0.84506
ENSG00000064300	NGFR	nerve growth factor receptor	0.0228395	24	6	24	0.0927238
ENSG00000064309	CDON	cell adhesion associated, oncogene regulated	0.591808	18	6	24	0.755135
ENSG00000064313	TAF2	TATA-box binding protein associated factor 2	0.123141	6	12	24	0.265222
ENSG00000064393	HIPK2	homeodomain interacting protein kinase 2	0.0435313	6	12	24	0.136279
ENSG00000064419	TNPO3	transportin 3	0.865339	12	12	24	0.948378
ENSG00000064490	RFXANK	regulatory factor X associated ankyrin containing protein	0.128923	24	6	24	0.272608
ENSG00000064545	TMEM161A	transmembrane protein 161A	0.00142675	24	6	24	0.0181325
ENSG00000064547	LPAR2	lysophosphatidic acid receptor 2	0.334957	12	12	24	0.509707
ENSG00000064601	CTSA	cathepsin A	0.00494168	24	6	24	0.0368221
ENSG00000064607	SUGP2	SURP and G-patch domain containing 2	0.000775479	6	12	24	0.0123749
ENSG00000064651	SLC12A2	solute carrier family 12 member 2	0.00315553	6	12	24	0.0281182
ENSG00000064652	SNX24	sorting nexin 24	0.155147	18	12	24	0.307544
ENSG00000064655	EYA2	EYA transcriptional coactivator and phosphatase 2	0.225806	6	12	24	0.39414
ENSG00000064666	CNN2	calponin 2	0.00551173	24	6	24	0.0394549
ENSG00000064687	ABCA7	ATP binding cassette subfamily A member 7	0.00716441	24	6	24	0.0457941
ENSG00000064692	SNCAIP	synuclein alpha interacting protein	0.81147	6	6	24	0.914433
ENSG00000064703	DDX20	DEAD-box helicase 20	0.274479	12	6	24	0.445007
ENSG00000064726	BTBD1	BTB domain containing 1	0.818895	12	12	24	0.917838
ENSG00000064763	FAR2	fatty acyl-CoA reductase 2	0.189834	18	6	24	0.352387
ENSG00000064787	BCAS1	brain enriched myelin associated protein 1	0.00806321	18	6	24	0.0495298
ENSG00000064886	CHI3L2	chitinase 3 like 2	0.0871778	24	6	24	0.212274
ENSG00000064932	SBNO2	strawberry notch homolog 2	0.000332485	18	12	24	0.00771945
ENSG00000064933	PMS1	PMS1 homolog 1, mismatch repair system component	0.191739	12	6	24	0.353526
ENSG00000064961	HMG20B	high mobility group 20B	0.127466	18	12	24	0.270658
ENSG00000064989	CALCRL	calcitonin receptor like receptor	0.222722	12	6	24	0.392758
ENSG00000064995	TAF11	TATA-box binding protein associated factor 11	0.0018211	12	6	24	0.020788
ENSG00000064999	ANKS1A	ankyrin repeat and sterile alpha motif domain containing 1A	0.00340773	6	6	24	0.0296378
ENSG00000065000	AP3D1	adaptor related protein complex 3 subunit delta 1	0.429121	24	6	24	0.60511
ENSG00000065029	ZNF76	zinc finger protein 76	7.04237e-05	24	6	24	0.00313985
ENSG00000065054	SLC9A3R2	SLC9A3 regulator 2	0.270045	18	12	24	0.441658
ENSG00000065057	NTHL1	nth like DNA glycosylase 1	0.205987	24	6	24	0.370442
ENSG00000065060	UHRF1BP1	UHRF1 binding protein 1	0.152854	18	6	24	0.307236
ENSG00000065135	GNAI3	G protein subunit alpha i3	0.241527	12	12	24	0.413344
ENSG00000065150	IPO5	importin 5	0.702185	18	12	24	0.839343
ENSG00000065154	OAT	ornithine aminotransferase	0.996685	18	12	24	1
ENSG00000065183	WDR3	WD repeat domain 3	0.445065	24	12	24	0.622082
ENSG00000065243	PKN2	protein kinase N2	0.0622807	6	6	24	0.170995
ENSG00000065268	WDR18	WD repeat domain 18	0.110737	24	12	24	0.248679
ENSG00000065308	TRAM2	translocation associated membrane protein 2	0.206035	6	12	24	0.370442
ENSG00000065320	NTN1	netrin 1	0.352061	24	12	24	0.526875
ENSG00000065328	MCM10	minichromosome maintenance 10 replication initiation factor	0.864921	18	12	24	0.948112
ENSG00000065357	DGKA	diacylglycerol kinase alpha	0.605743	24	6	24	0.76525
ENSG00000065361	ERBB3	erb-b2 receptor tyrosine kinase 3	0.0362631	12	12	24	0.122276
ENSG00000065413	ANKRD44	ankyrin repeat domain 44	2.35645e-05	6	12	24	0.00154829
ENSG00000065427	KARS1	lysyl-tRNA synthetase 1	0.588637	18	12	24	0.7525
ENSG00000065457	ADAT1	adenosine deaminase tRNA specific 1	0.891565	12	12	24	0.966442
ENSG00000065485	PDIA5	protein disulfide isomerase family A member 5	0.270045	6	12	24	0.441658
ENSG00000065491	TBC1D22B	TBC1 domain family member 22B	0.436401	24	6	24	0.612607
ENSG00000065518	NDUFB4	NADH:ubiquinone oxidoreductase subunit B4	0.170785	18	12	24	0.328275
ENSG00000065526	SPEN	spen family transcriptional repressor	0.531702	24	6	24	0.700633
ENSG00000065534	MYLK	myosin light chain kinase	0.715552	6	12	24	0.84758
ENSG00000065548	ZC3H15	zinc finger CCCH-type containing 15	0.527577	12	12	24	0.695931
ENSG00000065559	MAP2K4	mitogen-activated protein kinase kinase 4	0.502746	12	12	24	0.67319
ENSG00000065600	PACC1	proton activated chloride channel 1	0.000256418	24	12	24	0.00656372
ENSG00000065613	SLK	STE20 like kinase	0.0270992	6	12	24	0.101831
ENSG00000065615	CYB5R4	cytochrome b5 reductase 4	0.527248	18	12	24	0.695931
ENSG00000065618	COL17A1	collagen type XVII alpha 1 chain	0.352061	24	12	24	0.526875
ENSG00000065621	GSTO2	glutathione S-transferase omega 2	0.248254	24	12	24	0.417418
ENSG00000065665	SEC61A2	SEC61 translocon subunit alpha 2	0.986069	12	12	24	1
ENSG00000065675	PRKCQ	protein kinase C theta	0.000238095	12	6	24	0.00626997
ENSG00000065717	TLE2	TLE family member 2, transcriptional corepressor	0.166417	24	6	24	0.324621
ENSG00000065802	ASB1	ankyrin repeat and SOCS box containing 1	0.931439	6	12	24	0.992203
ENSG00000065809	FAM107B	family with sequence similarity 107 member B	0.145793	18	6	24	0.297134
ENSG00000065833	ME1	malic enzyme 1	0.00507018	12	6	24	0.0376069
ENSG00000065882	TBC1D1	TBC1 domain family member 1	0.349408	6	12	24	0.525878
ENSG00000065883	CDK13	cyclin dependent kinase 13	0.409745	24	6	24	0.586967
ENSG00000065911	MTHFD2	methylenetetrahydrofolate dehydrogenase (NADP+ dependent) 2, methenyltetrahydrofolate cyclohydrolase	0.00107337	18	12	24	0.0152536
ENSG00000065923	SLC9A7	solute carrier family 9 member A7	0.653324	6	12	24	0.802695
ENSG00000065970	FOXJ2	forkhead box J2	0.016335	18	12	24	0.0754381
ENSG00000065978	YBX1	Y-box binding protein 1	0.140732	18	12	24	0.289399
ENSG00000065989	PDE4A	phosphodiesterase 4A	0.114959	24	12	24	0.253052
ENSG00000066027	PPP2R5A	protein phosphatase 2 regulatory subunit B'alpha	0.158861	12	6	24	0.313568
ENSG00000066032	CTNNA2	catenin alpha 2	0.294681	6	12	24	0.467526
ENSG00000066044	ELAVL1	ELAV like RNA binding protein 1	0.284816	18	12	24	0.458106
ENSG00000066084	DIP2B	disco interacting protein 2 homolog B	0.175295	6	6	24	0.334492
ENSG00000066117	SMARCD1	SWI/SNF related, matrix associated, actin dependent regulator of chromatin, subfamily d, member 1	0.0754031	24	12	24	0.1936
ENSG00000066135	KDM4A	lysine demethylase 4A	0.271254	24	6	24	0.442305
ENSG00000066136	NFYC	nuclear transcription factor Y subunit gamma	0.271254	24	6	24	0.442305
ENSG00000066185	ZMYND12	zinc finger MYND-type containing 12	0.251918	18	6	24	0.422048
ENSG00000066230	SLC9A3	solute carrier family 9 member A3	0.486281	24	6	24	0.66024
ENSG00000066248	NGEF	neuronal guanine nucleotide exchange factor	0.225806	18	12	24	0.39414
ENSG00000066279	ASPM	assembly factor for spindle microtubules	0.000469322	6	12	24	0.0093061
ENSG00000066322	ELOVL1	ELOVL fatty acid elongase 1	0.226663	24	12	24	0.39414
ENSG00000066379	POLR1H	RNA polymerase I subunit H	0.0400484	24	6	24	0.129963
ENSG00000066405	CLDN18	claudin 18	2.07497e-07	6	12	24	6.73493e-05
ENSG00000066422	ZBTB11	zinc finger and BTB domain containing 11	0.352061	12	12	24	0.526875
ENSG00000066427	ATXN3	ataxin 3	0.00449778	18	6	24	0.0352971
ENSG00000066455	GOLGA5	golgin A5	0.754119	24	12	24	0.874397
ENSG00000066468	FGFR2	fibroblast growth factor receptor 2	0.587817	18	12	24	0.751748
ENSG00000066557	LRRC40	leucine rich repeat containing 40	0.850688	6	12	24	0.939775
ENSG00000066583	ISOC1	isochorismatase domain containing 1	0.351092	24	6	24	0.526875
ENSG00000066629	EML1	EMAP like 1	0.997382	6	12	24	1
ENSG00000066651	TRMT11	tRNA methyltransferase 11 homolog	0.055506	18	6	24	0.159379
ENSG00000066654	THUMPD1	THUMP domain containing 1	0.616661	24	6	24	0.771194
ENSG00000066697	MSANTD3	Myb/SANT DNA binding domain containing 3	0.935404	18	12	24	0.994424
ENSG00000066739	ATG2B	autophagy related 2B	0.00561349	6	12	24	0.0394549
ENSG00000066777	ARFGEF1	ADP ribosylation factor guanine nucleotide exchange factor 1	0.00740792	6	12	24	0.0464539
ENSG00000066827	ZFAT	zinc finger and AT-hook domain containing	0.0344576	18	12	24	0.117977
ENSG00000066855	MTFR1	mitochondrial fission regulator 1	0.140629	24	12	24	0.289399
ENSG00000066923	STAG3	stromal antigen 3	0.000536368	6	12	24	0.0101218
ENSG00000066926	FECH	ferrochelatase	0.0478132	18	12	24	0.145393
ENSG00000066933	MYO9A	myosin IXA	0.00702722	6	6	24	0.0455786
ENSG00000067048	DDX3Y	DEAD-box helicase 3 Y-linked	0.115276	6	12	24	0.253052
ENSG00000067057	PFKP	phosphofructokinase, platelet	0.68313	18	12	24	0.826303
ENSG00000067064	IDI1	isopentenyl-diphosphate delta isomerase 1	0.00488916	18	6	24	0.0365819
ENSG00000067066	SP100	SP100 nuclear antigen	0.368388	12	12	24	0.546067
ENSG00000067082	KLF6	Kruppel like factor 6	0.994994	12	12	24	1
ENSG00000067113	PLPP1	phospholipid phosphatase 1	0.128923	24	6	24	0.272608
ENSG00000067141	NEO1	neogenin 1	0.000794719	24	6	24	0.0126199
ENSG00000067167	TRAM1	translocation associated membrane protein 1	0.323319	12	12	24	0.497454
ENSG00000067177	PHKA1	phosphorylase kinase regulatory subunit alpha 1	0.607051	6	12	24	0.76525
ENSG00000067182	TNFRSF1A	TNF receptor superfamily member 1A	2.33898e-05	24	6	24	0.00154829
ENSG00000067191	CACNB1	calcium voltage-gated channel auxiliary subunit beta 1	0.0366112	12	6	24	0.123168
ENSG00000067208	EVI5	ecotropic viral integration site 5	0.0237118	6	12	24	0.0946067
ENSG00000067221	STOML1	stomatin like 1	0.115276	18	12	24	0.253052
ENSG00000067225	PKM	pyruvate kinase M1/2	0.754119	24	12	24	0.874397
ENSG00000067248	DHX29	DExH-box helicase 29	0.0844929	6	12	24	0.207292
ENSG00000067334	DNTTIP2	deoxynucleotidyltransferase terminal interacting protein 2	0.229818	18	12	24	0.398105
ENSG00000067365	METTL22	methyltransferase like 22	0.225333	24	6	24	0.39414
ENSG00000067369	TP53BP1	tumor protein p53 binding protein 1	0.192043	6	12	24	0.353924
ENSG00000067445	TRO	trophinin	0.526486	6	6	24	0.695931
ENSG00000067533	RRP15	ribosomal RNA processing 15 homolog	0.0759476	6	12	24	0.1936
ENSG00000067560	RHOA	ras homolog family member A	0.999792	24	12	24	1
ENSG00000067596	DHX8	DEAH-box helicase 8	0.895404	24	12	24	0.969543
ENSG00000067601	PMS2P4	PMS1 homolog 2, mismatch repair system component pseudogene 4	0.270045	18	12	24	0.441658
ENSG00000067606	PRKCZ	protein kinase C zeta	0.0282836	12	6	24	0.104942
ENSG00000067646	ZFY	zinc finger protein Y-linked	0.0270261	12	6	24	0.101831
ENSG00000067704	IARS2	isoleucyl-tRNA synthetase 2, mitochondrial	0.815057	18	12	24	0.916861
ENSG00000067715	SYT1	synaptotagmin 1	0.72406	12	6	24	0.854132
ENSG00000067798	NAV3	neuron navigator 3	0.00029387	6	6	24	0.00710764
ENSG00000067829	IDH3G	isocitrate dehydrogenase (NAD(+)) 3 non-catalytic subunit gamma	0.243141	24	12	24	0.41558
ENSG00000067836	ROGDI	rogdi atypical leucine zipper	2.28436e-06	24	12	24	0.00035927
ENSG00000067840	PDZD4	PDZ domain containing 4	0.532271	24	12	24	0.700927
ENSG00000067900	ROCK1	Rho associated coiled-coil containing protein kinase 1	0.0264654	6	6	24	0.101468
ENSG00000067955	CBFB	core-binding factor subunit beta	0.140732	6	12	24	0.289399
ENSG00000067992	PDK3	pyruvate dehydrogenase kinase 3	0.831918	18	12	24	0.928045
ENSG00000068001	HYAL2	hyaluronidase 2	0.00023365	18	12	24	0.00625339
ENSG00000068024	HDAC4	histone deacetylase 4	0.0159491	24	12	24	0.0747655
ENSG00000068028	RASSF1	Ras association domain family member 1	0.753699	18	12	24	0.874397
ENSG00000068078	FGFR3	fibroblast growth factor receptor 3	0.949576	6	12	24	1
ENSG00000068079	IFI35	interferon induced protein 35	0.11651	18	6	24	0.255382
ENSG00000068097	HEATR6	HEAT repeat containing 6	7.71469e-05	18	12	24	0.00327753
ENSG00000068120	COASY	Coenzyme A synthase	0.0339157	18	12	24	0.117313
ENSG00000068137	PLEKHH3	pleckstrin homology, MyTH4 and FERM domain containing H3	0.00846944	18	12	24	0.0502912
ENSG00000068305	MEF2A	myocyte enhancer factor 2A	0.321107	6	12	24	0.496688
ENSG00000068308	OTUD5	OTU deubiquitinase 5	0.23629	18	12	24	0.406611
ENSG00000068323	TFE3	transcription factor binding to IGHM enhancer 3	0.189834	24	6	24	0.352387
ENSG00000068354	TBC1D25	TBC1 domain family member 25	0.153877	18	12	24	0.307544
ENSG00000068366	ACSL4	acyl-CoA synthetase long chain family member 4	0.0838884	6	6	24	0.207235
ENSG00000068383	INPP5A	inositol polyphosphate-5-phosphatase A	0.248254	24	12	24	0.417418
ENSG00000068394	GPKOW	G-patch domain and KOW motifs	0.864921	18	12	24	0.948112
ENSG00000068400	GRIPAP1	GRIP1 associated protein 1	0.225806	18	12	24	0.39414
ENSG00000068438	FTSJ1	FtsJ RNA 2'-O-methyltransferase 1	0.864921	18	12	24	0.948112
ENSG00000068489	PRR11	proline rich 11	0.170985	24	12	24	0.328275
ENSG00000068615	REEP1	receptor accessory protein 1	0.234498	18	6	24	0.404514
ENSG00000068650	ATP11A	ATPase phospholipid transporting 11A	0.555471	6	6	24	0.726485
ENSG00000068654	POLR1A	RNA polymerase I subunit A	0.763618	24	12	24	0.880605
ENSG00000068697	LAPTM4A	lysosomal protein transmembrane 4 alpha	0.000195268	18	12	24	0.00560886
ENSG00000068724	TTC7A	tetratricopeptide repeat domain 7A	0.13425	6	6	24	0.280765
ENSG00000068745	IP6K2	inositol hexakisphosphate kinase 2	0.98781	6	12	24	1
ENSG00000068784	SRBD1	S1 RNA binding domain 1	0.0933953	12	12	24	0.221878
ENSG00000068796	KIF2A	kinesin family member 2A	0.100346	6	6	24	0.233487
ENSG00000068878	PSME4	proteasome activator subunit 4	0.902346	6	12	24	0.973827
ENSG00000068885	IFT80	intraflagellar transport 80	0.0615253	12	6	24	0.169595
ENSG00000068903	SIRT2	sirtuin 2	0.00364299	24	6	24	0.0306407
ENSG00000068912	ERLEC1	endoplasmic reticulum lectin 1	0.527577	12	12	24	0.695931
ENSG00000068971	PPP2R5B	protein phosphatase 2 regulatory subunit B'beta	0.527577	24	12	24	0.695931
ENSG00000068976	PYGM	glycogen phosphorylase, muscle associated	0.00575943	18	6	24	0.040127
ENSG00000069011	PITX1	paired like homeodomain 1	0.472929	24	12	24	0.647311
ENSG00000069020	MAST4	microtubule associated serine/threonine kinase family member 4	0.0664542	6	12	24	0.178407
ENSG00000069122	ADGRF5	adhesion G protein-coupled receptor F5	0.943678	24	12	24	0.998042
ENSG00000069188	SDK2	sidekick cell adhesion molecule 2	0.318344	18	6	24	0.494724
ENSG00000069248	NUP133	nucleoporin 133	0.0958695	6	12	24	0.225325
ENSG00000069275	NUCKS1	nuclear casein kinase and cyclin dependent kinase substrate 1	0.52199	6	12	24	0.69358
ENSG00000069329	VPS35	VPS35 retromer complex component	0.0123072	12	12	24	0.06365
ENSG00000069345	DNAJA2	DnaJ heat shock protein family (Hsp40) member A2	0.0133799	24	6	24	0.0669008
ENSG00000069399	BCL3	BCL3 transcription coactivator	0.207695	24	6	24	0.372065
ENSG00000069424	KCNAB2	potassium voltage-gated channel subfamily A regulatory beta subunit 2	0.107119	12	6	24	0.24224
ENSG00000069431	ABCC9	ATP binding cassette subfamily C member 9	0.00333186	12	6	24	0.029134
ENSG00000069493	CLEC2D	C-type lectin domain family 2 member D	0.0143789	6	12	24	0.0697915
ENSG00000069509	FUNDC1	FUN14 domain containing 1	0.691444	18	12	24	0.833316
ENSG00000069667	RORA	RAR related orphan receptor A	0.0605815	18	6	24	0.168468
ENSG00000069696	DRD4	dopamine receptor D4	0.183832	24	12	24	0.346223
ENSG00000069702	TGFBR3	transforming growth factor beta receptor 3	7.061e-06	18	12	24	0.00073457
ENSG00000069812	HES2	hes family bHLH transcription factor 2	0.896153	6	12	24	0.970095
ENSG00000069849	ATP1B3	ATPase Na+/K+ transporting subunit beta 3	0.999725	6	12	24	1
ENSG00000069869	NEDD4	NEDD4 E3 ubiquitin protein ligase	0.52199	6	12	24	0.69358
ENSG00000069943	PIGB	phosphatidylinositol glycan anchor biosynthesis class B	0.270045	18	12	24	0.441658
ENSG00000069956	MAPK6	mitogen-activated protein kinase 6	0.000203862	12	12	24	0.00575341
ENSG00000069966	GNB5	G protein subunit beta 5	0.18984	24	6	24	0.352387
ENSG00000069974	RAB27A	RAB27A, member RAS oncogene family	0.660629	6	12	24	0.807456
ENSG00000069998	HDHD5	haloacid dehalogenase like hydrolase domain containing 5	0.0978318	24	6	24	0.228645
ENSG00000070010	UFD1	ubiquitin recognition factor in ER associated degradation 1	0.260995	24	12	24	0.433186
ENSG00000070018	LRP6	LDL receptor related protein 6	0.00315553	6	12	24	0.0281182
ENSG00000070031	SCT	secretin	0.628935	24	12	24	0.783886
ENSG00000070047	PHRF1	PHD and ring finger domains 1	0.0429468	24	12	24	0.135811
ENSG00000070061	ELP1	elongator complex protein 1	0.403963	12	12	24	0.581198
ENSG00000070081	NUCB2	nucleobindin 2	0.090736	12	12	24	0.21835
ENSG00000070087	PFN2	profilin 2	0.00209039	24	6	24	0.0222167
ENSG00000070159	PTPN3	protein tyrosine phosphatase non-receptor type 3	0.957739	12	12	24	1
ENSG00000070182	SPTB	spectrin beta, erythrocytic	0.230322	18	6	24	0.398284
ENSG00000070214	SLC44A1	solute carrier family 44 member 1	0.000585024	12	6	24	0.0105194
ENSG00000070269	TMEM260	transmembrane protein 260	0.00561349	6	12	24	0.0394549
ENSG00000070366	SMG6	SMG6 nonsense mediated mRNA decay factor	0.0116964	24	6	24	0.0611536
ENSG00000070367	EXOC5	exocyst complex component 5	0.270045	6	12	24	0.441658
ENSG00000070371	CLTCL1	clathrin heavy chain like 1	0.0433552	12	6	24	0.136279
ENSG00000070404	FSTL3	follistatin like 3	0.994346	18	12	24	1
ENSG00000070413	DGCR2	DiGeorge syndrome critical region gene 2	0.152108	24	6	24	0.306386
ENSG00000070423	RNF126	ring finger protein 126	0.0332271	24	12	24	0.116777
ENSG00000070444	MNT	MAX network transcriptional repressor	0.122516	6	6	24	0.264733
ENSG00000070476	ZXDC	ZXD family zinc finger C	0.14692	6	6	24	0.298456
ENSG00000070495	JMJD6	jumonji domain containing 6, arginine demethylase and lysine hydroxylase	0.583397	24	12	24	0.74692
ENSG00000070501	POLB	DNA polymerase beta	0.0029576	6	12	24	0.0274751
ENSG00000070540	WIPI1	WD repeat domain, phosphoinositide interacting 1	0.00180787	18	6	24	0.020788
ENSG00000070601	FRMPD1	FERM and PDZ domain containing 1	0.191115	6	6	24	0.3535
ENSG00000070610	GBA2	glucosylceramidase beta 2	0.367772	24	12	24	0.545524
ENSG00000070614	NDST1	N-deacetylase and N-sulfotransferase 1	0.0140357	24	6	24	0.0691526
ENSG00000070669	ASNS	asparagine synthetase (glutamine-hydrolyzing)	0.764149	6	12	24	0.88108
ENSG00000070718	AP3M2	adaptor related protein complex 3 subunit mu 2	0.14692	6	6	24	0.298456
ENSG00000070731	ST6GALNAC2	ST6 N-acetylgalactosaminide alpha-2,6-sialyltransferase 2	0.792265	6	12	24	0.901471
ENSG00000070756	PABPC1	poly(A) binding protein cytoplasmic 1	0.055506	18	6	24	0.159379
ENSG00000070759	TESK2	testis associated actin remodelling kinase 2	0.0116302	24	6	24	0.0610214
ENSG00000070761	CFAP20	cilia and flagella associated protein 20	0.181846	24	6	24	0.3432
ENSG00000070770	CSNK2A2	casein kinase 2 alpha 2	0.0409381	18	6	24	0.132084
ENSG00000070778	PTPN21	protein tyrosine phosphatase non-receptor type 21	0.0784443	12	6	24	0.197713
ENSG00000070785	EIF2B3	eukaryotic translation initiation factor 2B subunit gamma	0.188111	24	12	24	0.350259
ENSG00000070808	CAMK2A	calcium/calmodulin dependent protein kinase II alpha	0.484058	12	12	24	0.657717
ENSG00000070814	TCOF1	treacle ribosome biogenesis factor 1	0.225288	6	12	24	0.39414
ENSG00000070831	CDC42	cell division cycle 42	0.998142	18	12	24	1
ENSG00000070882	OSBPL3	oxysterol binding protein like 3	0.00645423	6	12	24	0.0427185
ENSG00000070950	RAD18	RAD18 E3 ubiquitin protein ligase	0.990828	6	12	24	1
ENSG00000070961	ATP2B1	ATPase plasma membrane Ca2+ transporting 1	0.0206889	6	6	24	0.08739
ENSG00000071051	NCK2	NCK adaptor protein 2	0.000255984	24	6	24	0.00656372
ENSG00000071054	MAP4K4	mitogen-activated protein kinase kinase kinase kinase 4	0.143804	12	6	24	0.294226
ENSG00000071073	MGAT4A	alpha-1,3-mannosyl-glycoprotein 4-beta-N-acetylglucosaminyltransferase A	0.735841	6	6	24	0.863332
ENSG00000071082	RPL31	ribosomal protein L31	0.000279004	18	12	24	0.00690104
ENSG00000071127	WDR1	WD repeat domain 1	0.998338	18	12	24	1
ENSG00000071189	SNX13	sorting nexin 13	0.0193761	12	6	24	0.0837392
ENSG00000071205	ARHGAP10	Rho GTPase activating protein 10	0.135627	12	6	24	0.282703
ENSG00000071242	RPS6KA2	ribosomal protein S6 kinase A2	7.99611e-05	18	12	24	0.0033532
ENSG00000071243	ING3	inhibitor of growth family member 3	0.774365	18	12	24	0.887386
ENSG00000071246	VASH1	vasohibin 1	0.00650339	18	6	24	0.0429563
ENSG00000071282	LMCD1	LIM and cysteine rich domains 1	0.0341151	18	6	24	0.117748
ENSG00000071462	BUD23	BUD23 rRNA methyltransferase and ribosome maturation factor	0.155147	18	12	24	0.307544
ENSG00000071537	SEL1L	SEL1L adaptor subunit of ERAD E3 ubiquitin ligase	0.247929	6	12	24	0.417418
ENSG00000071539	TRIP13	thyroid hormone receptor interactor 13	0.999916	24	12	24	1
ENSG00000071553	ATP6AP1	ATPase H+ transporting accessory protein 1	0.0067008	18	12	24	0.0440808
ENSG00000071564	TCF3	transcription factor 3	0.0097082	18	12	24	0.0547444
ENSG00000071575	TRIB2	tribbles pseudokinase 2	0.00323483	18	6	24	0.028516
ENSG00000071626	DAZAP1	DAZ associated protein 1	0.0933953	24	12	24	0.221878
ENSG00000071655	MBD3	methyl-CpG binding domain protein 3	0.000759442	24	6	24	0.0123414
ENSG00000071794	HLTF	helicase like transcription factor	0.938373	6	12	24	0.994892
ENSG00000071859	FAM50A	family with sequence similarity 50 member A	0.0764821	24	6	24	0.194185
ENSG00000071889	FAM3A	FAM3 metabolism regulating signaling molecule A	0.0319753	24	6	24	0.113452
ENSG00000071894	CPSF1	cleavage and polyadenylation specific factor 1	0.206643	24	12	24	0.370442
ENSG00000071967	CYBRD1	cytochrome b reductase 1	0.000167212	18	6	24	0.00516405
ENSG00000071994	PDCD2	programmed cell death 2	0.187722	18	12	24	0.350259
ENSG00000072041	SLC6A15	solute carrier family 6 member 15	0.254531	18	12	24	0.424978
ENSG00000072042	RDH11	retinol dehydrogenase 11	0.084614	12	6	24	0.207307
ENSG00000072062	PRKACA	protein kinase cAMP-activated catalytic subunit alpha	0.294681	6	12	24	0.467526
ENSG00000072071	ADGRL1	adhesion G protein-coupled receptor L1	0.298251	24	6	24	0.471077
ENSG00000072110	ACTN1	actinin alpha 1	0.500951	6	6	24	0.672229
ENSG00000072121	ZFYVE26	zinc finger FYVE-type containing 26	0.0154086	24	12	24	0.0729693
ENSG00000072133	RPS6KA6	ribosomal protein S6 kinase A6	0.446409	6	12	24	0.622082
ENSG00000072134	EPN2	epsin 2	0.532951	18	12	24	0.701538
ENSG00000072135	PTPN18	protein tyrosine phosphatase non-receptor type 18	0.560732	6	6	24	0.729679
ENSG00000072163	LIMS2	LIM zinc finger domain containing 2	0.307096	18	12	24	0.480914
ENSG00000072195	SPEG	striated muscle enriched protein kinase	0.00984536	24	6	24	0.0552873
ENSG00000072201	LNX1	ligand of numb-protein X 1	3.6285e-06	12	6	24	0.000466708
ENSG00000072210	ALDH3A2	aldehyde dehydrogenase 3 family member A2	0.000635775	24	6	24	0.0111667
ENSG00000072274	TFRC	transferrin receptor	0.434374	12	6	24	0.610078
ENSG00000072310	SREBF1	sterol regulatory element binding transcription factor 1	7.79287e-06	24	6	24	0.000775893
ENSG00000072364	AFF4	AF4/FMR2 family member 4	0.52724	12	12	24	0.695931
ENSG00000072401	UBE2D1	ubiquitin conjugating enzyme E2 D1	0.191739	12	6	24	0.353526
ENSG00000072415	MPP5	membrane palmitoylated protein 5	0.379669	6	12	24	0.556708
ENSG00000072422	RHOBTB1	Rho related BTB domain containing 1	0.0642775	18	6	24	0.174701
ENSG00000072501	SMC1A	structural maintenance of chromosomes 1A	0.247115	6	12	24	0.417318
ENSG00000072506	HSD17B10	hydroxysteroid 17-beta dehydrogenase 10	0.754119	24	12	24	0.874397
ENSG00000072518	MARK2	microtubule affinity regulating kinase 2	0.118674	18	12	24	0.258552
ENSG00000072571	HMMR	hyaluronan mediated motility receptor	0.114959	24	12	24	0.253052
ENSG00000072609	CHFR	checkpoint with forkhead and ring finger domains	0.114959	24	12	24	0.253052
ENSG00000072657	TRHDE	thyrotropin releasing hormone degrading enzyme	0.241527	18	6	24	0.413344
ENSG00000072682	P4HA2	prolyl 4-hydroxylase subunit alpha 2	1	18	12	24	1
ENSG00000072736	NFATC3	nuclear factor of activated T cells 3	0.352061	12	12	24	0.526875
ENSG00000072756	TRNT1	tRNA nucleotidyl transferase 1	0.170785	6	12	24	0.328275
ENSG00000072778	ACADVL	acyl-CoA dehydrogenase very long chain	0.511023	18	12	24	0.682247
ENSG00000072786	STK10	serine/threonine kinase 10	0.645411	18	12	24	0.79723
ENSG00000072803	FBXW11	F-box and WD repeat domain containing 11	0.0318848	12	6	24	0.113329
ENSG00000072818	ACAP1	ArfGAP with coiled-coil, ankyrin repeat and PH domains 1	0.53757	12	6	24	0.706243
ENSG00000072832	CRMP1	collapsin response mediator protein 1	0.245959	18	6	24	0.417318
ENSG00000072840	EVC	EvC ciliary complex subunit 1	1	12	6	24	1
ENSG00000072849	DERL2	derlin 2	0.115276	18	12	24	0.253052
ENSG00000072864	NDE1	nudE neurodevelopment protein 1	0.127246	24	12	24	0.270658
ENSG00000072952	IRAG1	inositol 1,4,5-triphosphate receptor associated 1	1	12	6	24	1
ENSG00000072954	TMEM38A	transmembrane protein 38A	0.0686387	12	6	24	0.181305
ENSG00000072958	AP1M1	adaptor related protein complex 1 subunit mu 1	0.00417742	18	12	24	0.0335962
ENSG00000073008	PVR	PVR cell adhesion molecule	0.590425	18	6	24	0.754014
ENSG00000073050	XRCC1	X-ray repair cross complementing 1	0.381809	24	6	24	0.557583
ENSG00000073060	SCARB1	scavenger receptor class B member 1	0.000336271	24	6	24	0.00773493
ENSG00000073111	MCM2	minichromosome maintenance complex component 2	0.52199	18	12	24	0.69358
ENSG00000073150	PANX2	pannexin 2	0.728892	6	6	24	0.858244
ENSG00000073169	SELENOO	selenoprotein O	0.00643036	24	6	24	0.0427185
ENSG00000073282	TP63	tumor protein p63	0.107307	12	6	24	0.242446
ENSG00000073331	ALPK1	alpha kinase 1	0.0146583	12	6	24	0.0702983
ENSG00000073417	PDE8A	phosphodiesterase 8A	0.0844929	6	12	24	0.207292
ENSG00000073464	CLCN4	chloride voltage-gated channel 4	0.0458598	18	6	24	0.140878
ENSG00000073536	NLE1	notchless homolog 1	0.000185771	24	6	24	0.00547418
ENSG00000073578	SDHA	succinate dehydrogenase complex flavoprotein subunit A	0.247115	18	12	24	0.417318
ENSG00000073584	SMARCE1	SWI/SNF related, matrix associated, actin dependent regulator of chromatin, subfamily e, member 1	0.0443842	6	6	24	0.137779
ENSG00000073605	GSDMB	gasdermin B	0.000782763	6	12	24	0.0124544
ENSG00000073614	KDM5A	lysine demethylase 5A	0.345271	6	12	24	0.523015
ENSG00000073711	PPP2R3A	protein phosphatase 2 regulatory subunit B''alpha	0.247115	6	12	24	0.417318
ENSG00000073712	FERMT2	fermitin family member 2	0.661329	12	12	24	0.807456
ENSG00000073737	DHRS9	dehydrogenase/reductase 9	0.382808	12	12	24	0.557583
ENSG00000073756	PTGS2	prostaglandin-endoperoxide synthase 2	0.942837	12	12	24	0.997496
ENSG00000073792	IGF2BP2	insulin like growth factor 2 mRNA binding protein 2	0.0125099	18	6	24	0.064411
ENSG00000073803	MAP3K13	mitogen-activated protein kinase kinase kinase 13	0.797382	12	12	24	0.905008
ENSG00000073849	ST6GAL1	ST6 beta-galactoside alpha-2,6-sialyltransferase 1	0.184246	18	6	24	0.346818
ENSG00000073910	FRY	FRY microtubule binding protein	0.0821283	6	6	24	0.204207
ENSG00000073921	PICALM	phosphatidylinositol binding clathrin assembly protein	0.225806	6	12	24	0.39414
ENSG00000073969	NSF	N-ethylmaleimide sensitive factor, vesicle fusing ATPase	0.817774	6	12	24	0.917838
ENSG00000074047	GLI2	GLI family zinc finger 2	0.00970029	6	12	24	0.0547444
ENSG00000074054	CLASP1	cytoplasmic linker associated protein 1	0.000913223	6	12	24	0.0137483
ENSG00000074071	MRPS34	mitochondrial ribosomal protein S34	0.000223163	18	12	24	0.00612812
ENSG00000074181	NOTCH3	notch receptor 3	0.639224	6	6	24	0.792329
ENSG00000074201	CLNS1A	chloride nucleotide-sensitive channel 1A	0.0609508	18	6	24	0.168747
ENSG00000074219	TEAD2	TEA domain transcription factor 2	0.87596	18	12	24	0.955292
ENSG00000074266	EED	embryonic ectoderm development	0.270045	6	12	24	0.441658
ENSG00000074319	TSG101	tumor susceptibility 101	0.0427094	18	12	24	0.135563
ENSG00000074356	NCBP3	nuclear cap binding subunit 3	0.349408	6	12	24	0.525878
ENSG00000074370	ATP2A3	ATPase sarcoplasmic/endoplasmic reticulum Ca2+ transporting 3	0.000336271	24	6	24	0.00773493
ENSG00000074410	CA12	carbonic anhydrase 12	0.00192459	18	6	24	0.0214815
ENSG00000074416	MGLL	monoglyceride lipase	0.996014	18	12	24	1
ENSG00000074527	NTN4	netrin 4	0.263788	6	12	24	0.436127
ENSG00000074582	BCS1L	BCS1 homolog, ubiquinol-cytochrome c reductase complex chaperone	0.247115	18	12	24	0.417318
ENSG00000074590	NUAK1	NUAK family kinase 1	0.090736	12	12	24	0.21835
ENSG00000074603	DPP8	dipeptidyl peptidase 8	0.00360632	6	12	24	0.0306407
ENSG00000074621	SLC24A1	solute carrier family 24 member 1	0.0331023	6	6	24	0.116482
ENSG00000074657	ZNF532	zinc finger protein 532	0.311725	18	6	24	0.486067
ENSG00000074660	SCARF1	scavenger receptor class F member 1	0.0328849	24	6	24	0.115969
ENSG00000074695	LMAN1	lectin, mannose binding 1	0.894154	12	12	24	0.968578
ENSG00000074696	HACD3	3-hydroxyacyl-CoA dehydratase 3	0.994434	6	12	24	1
ENSG00000074755	ZZEF1	zinc finger ZZ-type and EF-hand domain containing 1	0.411975	6	12	24	0.587671
ENSG00000074800	ENO1	enolase 1	0.225806	18	12	24	0.39414
ENSG00000074803	SLC12A1	solute carrier family 12 member 1	0.0110851	6	12	24	0.05927
ENSG00000074842	MYDGF	myeloid derived growth factor	0.0270992	18	12	24	0.101831
ENSG00000074855	ANO8	anoctamin 8	0.135754	18	12	24	0.282703
ENSG00000074935	TUBE1	tubulin epsilon 1	0.660123	6	6	24	0.807456
ENSG00000074964	ARHGEF10L	Rho guanine nucleotide exchange factor 10 like	1.23215e-05	24	6	24	0.00103012
ENSG00000075073	TACR2	tachykinin receptor 2	0.789148	12	6	24	0.899783
ENSG00000075089	ACTR6	actin related protein 6	0.403829	6	12	24	0.581198
ENSG00000075131	TIPIN	TIMELESS interacting protein	0.0207058	12	12	24	0.08739
ENSG00000075142	SRI	sorcin	0.925994	18	12	24	0.988877
ENSG00000075151	EIF4G3	eukaryotic translation initiation factor 4 gamma 3	0.884408	6	12	24	0.961987
ENSG00000075188	NUP37	nucleoporin 37	0.379669	18	12	24	0.556708
ENSG00000075213	SEMA3A	semaphorin 3A	0.902346	6	12	24	0.973827
ENSG00000075218	GTSE1	G2 and S-phase expressed 1	0.0107595	24	12	24	0.0588441
ENSG00000075223	SEMA3C	semaphorin 3C	0.197127	24	6	24	0.361277
ENSG00000075234	TTC38	tetratricopeptide repeat domain 38	0.378407	24	6	24	0.556708
ENSG00000075239	ACAT1	acetyl-CoA acetyltransferase 1	0.0864571	18	12	24	0.210741
ENSG00000075240	GRAMD4	GRAM domain containing 4	0.0493315	18	6	24	0.14774
ENSG00000075275	CELSR1	cadherin EGF LAG seven-pass G-type receptor 1	0.0257191	6	6	24	0.0999508
ENSG00000075292	ZNF638	zinc finger protein 638	0.00718943	6	6	24	0.045936
ENSG00000075303	SLC25A40	solute carrier family 25 member 40	0.961498	6	6	24	1
ENSG00000075336	TIMM21	translocase of inner mitochondrial membrane 21	0.884937	12	12	24	0.962125
ENSG00000075391	RASAL2	RAS protein activator like 2	0.225806	6	12	24	0.39414
ENSG00000075399	VPS9D1	VPS9 domain containing 1	0.556087	24	12	24	0.726485
ENSG00000075407	ZNF37A	zinc finger protein 37A	0.000629593	6	6	24	0.0111182
ENSG00000075413	MARK3	microtubule affinity regulating kinase 3	0.462366	12	12	24	0.636504
ENSG00000075415	SLC25A3	solute carrier family 25 member 3	0.345443	18	12	24	0.523015
ENSG00000075420	FNDC3B	fibronectin type III domain containing 3B	0.378391	24	6	24	0.556708
ENSG00000075426	FOSL2	FOS like 2, AP-1 transcription factor subunit	0.114814	24	12	24	0.253052
ENSG00000075539	FRYL	FRY like transcription coactivator	0.0239732	6	12	24	0.0946851
ENSG00000075568	TMEM131	transmembrane protein 131	0.097706	6	6	24	0.228384
ENSG00000075618	FSCN1	fascin actin-bundling protein 1	0.0681608	18	12	24	0.180395
ENSG00000075624	ACTB	actin beta	0.935072	24	12	24	0.994318
ENSG00000075643	MOCOS	molybdenum cofactor sulfurase	0.0300363	24	6	24	0.109221
ENSG00000075651	PLD1	phospholipase D1	1.56491e-06	24	6	24	0.000259153
ENSG00000075702	WDR62	WD repeat domain 62	0.877004	24	12	24	0.955292
ENSG00000075711	DLG1	discs large MAGUK scaffold protein 1	0.248254	24	12	24	0.417418
ENSG00000075785	RAB7A	RAB7A, member RAS oncogene family	0.818895	24	12	24	0.917838
ENSG00000075790	BCAP29	B cell receptor associated protein 29	0.52199	6	12	24	0.69358
ENSG00000075826	SEC31B	SEC31 homolog B, COPII coat complex component	0.025681	6	6	24	0.0998267
ENSG00000075856	SART3	spliceosome associated factor 3, U4/U6 recycling protein	0.286343	18	12	24	0.459923
ENSG00000075914	EXOSC7	exosome component 7	0.0572049	24	6	24	0.162641
ENSG00000075945	KIFAP3	kinesin associated protein 3	0.954371	12	12	24	1
ENSG00000075975	MKRN2	makorin ring finger protein 2	0.250746	6	6	24	0.420954
ENSG00000076003	MCM6	minichromosome maintenance complex component 6	0.946495	6	12	24	1
ENSG00000076043	REXO2	RNA exonuclease 2	0.100867	18	12	24	0.233885
ENSG00000076053	RBM7	RNA binding motif protein 7	0.561166	12	6	24	0.729679
ENSG00000076067	RBMS2	RNA binding motif single stranded interacting protein 2	0.0466976	24	6	24	0.143208
ENSG00000076108	BAZ2A	bromodomain adjacent to zinc finger domain 2A	0.23629	6	12	24	0.406611
ENSG00000076201	PTPN23	protein tyrosine phosphatase non-receptor type 23	0.668385	12	12	24	0.813623
ENSG00000076242	MLH1	mutL homolog 1	0.483054	6	12	24	0.656683
ENSG00000076248	UNG	uracil DNA glycosylase	0.000135537	18	12	24	0.00453531
ENSG00000076258	FMO4	flavin containing dimethylaniline monoxygenase 4	0.0960213	6	6	24	0.225649
ENSG00000076321	KLHL20	kelch like family member 20	0.113162	24	12	24	0.251749
ENSG00000076344	RGS11	regulator of G protein signaling 11	0.000213862	6	6	24	0.00593937
ENSG00000076351	SLC46A1	solute carrier family 46 member 1	0.196824	24	12	24	0.361096
ENSG00000076356	PLXNA2	plexin A2	0.560732	24	12	24	0.729679
ENSG00000076382	SPAG5	sperm associated antigen 5	0.0754031	24	12	24	0.1936
ENSG00000076513	ANKRD13A	ankyrin repeat domain 13A	0.927277	6	12	24	0.989721
ENSG00000076554	TPD52	tumor protein D52	0.0239732	6	12	24	0.0946851
ENSG00000076555	ACACB	acetyl-CoA carboxylase beta	0.553155	18	6	24	0.724256
ENSG00000076604	TRAF4	TNF receptor associated factor 4	0.0149868	18	6	24	0.0713884
ENSG00000076641	PAG1	phosphoprotein membrane anchor with glycosphingolipid microdomains 1	0.0269138	12	6	24	0.101831
ENSG00000076650	GPATCH1	G-patch domain containing 1	0.462366	24	12	24	0.636504
ENSG00000076685	NT5C2	5'-nucleotidase, cytosolic II	1.36052e-05	12	6	24	0.0010985
ENSG00000076706	MCAM	melanoma cell adhesion molecule	0.643682	6	12	24	0.795909
ENSG00000076716	GPC4	glypican 4	0.028553	6	6	24	0.105724
ENSG00000076770	MBNL3	muscleblind like splicing regulator 3	0.660629	12	6	24	0.807456
ENSG00000076864	RAP1GAP	RAP1 GTPase activating protein	0.128173	18	6	24	0.271875
ENSG00000076924	XAB2	XPA binding protein 2	0.698093	24	6	24	0.839343
ENSG00000076928	ARHGEF1	Rho guanine nucleotide exchange factor 1	0.807926	18	12	24	0.913083
ENSG00000076944	STXBP2	syntaxin binding protein 2	0.563771	24	12	24	0.729679
ENSG00000076984	MAP2K7	mitogen-activated protein kinase kinase 7	0.225806	18	12	24	0.39414
ENSG00000077009	NMRK2	nicotinamide riboside kinase 2	0.292419	6	12	24	0.466725
ENSG00000077044	DGKD	diacylglycerol kinase delta	0.271254	24	6	24	0.442305
ENSG00000077063	CTTNBP2	cortactin binding protein 2	0.0296495	6	6	24	0.108522
ENSG00000077092	RARB	retinoic acid receptor beta	0.666698	24	6	24	0.812219
ENSG00000077097	TOP2B	DNA topoisomerase II beta	0.001685	6	12	24	0.0199605
ENSG00000077147	TM9SF3	transmembrane 9 superfamily member 3	0.653324	6	12	24	0.802695
ENSG00000077150	NFKB2	nuclear factor kappa B subunit 2	0.0351203	18	6	24	0.119716
ENSG00000077152	UBE2T	ubiquitin conjugating enzyme E2 T	0.188111	24	12	24	0.350259
ENSG00000077157	PPP1R12B	protein phosphatase 1 regulatory subunit 12B	0.0048548	12	6	24	0.0365819
ENSG00000077232	DNAJC10	DnaJ heat shock protein family (Hsp40) member C10	0.998353	12	12	24	1
ENSG00000077235	GTF3C1	general transcription factor IIIC subunit 1	0.807926	6	12	24	0.913083
ENSG00000077238	IL4R	interleukin 4 receptor	0.415648	24	12	24	0.590162
ENSG00000077254	USP33	ubiquitin specific peptidase 33	0.384085	12	6	24	0.558691
ENSG00000077312	SNRPA	small nuclear ribonucleoprotein polypeptide A	0.349408	18	12	24	0.525878
ENSG00000077348	EXOSC5	exosome component 5	0.0190449	24	6	24	0.0826197
ENSG00000077380	DYNC1I2	dynein cytoplasmic 1 intermediate chain 2	0.995432	12	12	24	1
ENSG00000077420	APBB1IP	amyloid beta precursor protein binding family B member 1 interacting protein	0.482722	6	6	24	0.656683
ENSG00000077454	LRCH4	leucine rich repeats and calponin homology domain containing 4	0.0270992	6	12	24	0.101831
ENSG00000077458	FAM76B	family with sequence similarity 76 member B	0.569632	12	12	24	0.732997
ENSG00000077463	SIRT6	sirtuin 6	0.379669	18	12	24	0.556708
ENSG00000077514	POLD3	DNA polymerase delta 3, accessory subunit	0.905607	18	12	24	0.975837
ENSG00000077522	ACTN2	actinin alpha 2	0.000689156	12	6	24	0.01159
ENSG00000077549	CAPZB	capping actin protein of muscle Z-line subunit beta	0.999403	18	12	24	1
ENSG00000077585	GPR137B	G protein-coupled receptor 137B	0.181411	18	6	24	0.342498
ENSG00000077616	NAALAD2	N-acetylated alpha-linked acidic dipeptidase 2	0.000162853	6	12	24	0.00505344
ENSG00000077684	JADE1	jade family PHD finger 1	0.604439	18	6	24	0.76525
ENSG00000077713	SLC25A43	solute carrier family 25 member 43	0.0237118	18	12	24	0.0946067
ENSG00000077721	UBE2A	ubiquitin conjugating enzyme E2 A	0.90272	6	12	24	0.973827
ENSG00000077782	FGFR1	fibroblast growth factor receptor 1	0.812846	18	6	24	0.914818
ENSG00000077942	FBLN1	fibulin 1	0.035753	24	6	24	0.121185
ENSG00000077943	ITGA8	integrin subunit alpha 8	0.787959	12	12	24	0.89884
ENSG00000078018	MAP2	microtubule associated protein 2	0.00182705	6	6	24	0.020788
ENSG00000078043	PIAS2	protein inhibitor of activated STAT 2	0.0764121	6	12	24	0.194185
ENSG00000078053	AMPH	amphiphysin	0.667082	18	6	24	0.812219
ENSG00000078061	ARAF	A-Raf proto-oncogene, serine/threonine kinase	0.000448361	24	6	24	0.0092107
ENSG00000078070	MCCC1	methylcrotonoyl-CoA carboxylase 1	0.141452	12	6	24	0.290255
ENSG00000078098	FAP	fibroblast activation protein alpha	0.0184993	12	12	24	0.0814569
ENSG00000078114	NEBL	nebulette	0.225333	12	6	24	0.39414
ENSG00000078124	ACER3	alkaline ceramidase 3	0.614191	24	12	24	0.770402
ENSG00000078140	UBE2K	ubiquitin conjugating enzyme E2 K	0.923847	12	12	24	0.987789
ENSG00000078142	PIK3C3	phosphatidylinositol 3-kinase catalytic subunit type 3	0.0700465	12	12	24	0.184423
ENSG00000078177	N4BP2	NEDD4 binding protein 2	0.607051	6	12	24	0.76525
ENSG00000078237	TIGAR	TP53 induced glycolysis regulatory phosphatase	0.660629	24	12	24	0.807456
ENSG00000078246	TULP3	TUB like protein 3	0.162801	6	12	24	0.319982
ENSG00000078269	SYNJ2	synaptojanin 2	0.52199	18	12	24	0.69358
ENSG00000078295	ADCY2	adenylate cyclase 2	0.0775736	6	6	24	0.196112
ENSG00000078304	PPP2R5C	protein phosphatase 2 regulatory subunit B'gamma	0.500951	18	12	24	0.672229
ENSG00000078319	PMS2P1	PMS1 homolog 2, mismatch repair system component pseudogene 1	0.192347	24	6	24	0.354244
ENSG00000078328	RBFOX1	RNA binding fox-1 homolog 1	0.00977219	12	6	24	0.0550861
ENSG00000078369	GNB1	G protein subunit beta 1	0.999524	24	12	24	1
ENSG00000078399	HOXA9	homeobox A9	0.403963	24	12	24	0.581198
ENSG00000078401	EDN1	endothelin 1	0.114959	24	12	24	0.253052
ENSG00000078403	MLLT10	MLLT10 histone lysine methyltransferase DOT1L cofactor	0.000279004	6	12	24	0.00690104
ENSG00000078487	ZCWPW1	zinc finger CW-type and PWWP domain containing 1	0.0255222	18	6	24	0.099281
ENSG00000078596	ITM2A	integral membrane protein 2A	0.963151	24	12	24	1
ENSG00000078618	NRDC	nardilysin convertase	0.114487	12	6	24	0.253052
ENSG00000078668	VDAC3	voltage dependent anion channel 3	0.886256	18	12	24	0.963366
ENSG00000078674	PCM1	pericentriolar material 1	5.24179e-05	6	12	24	0.00255463
ENSG00000078687	TNRC6C	trinucleotide repeat containing adaptor 6C	0.771613	6	6	24	0.885289
ENSG00000078699	CBFA2T2	CBFA2/RUNX1 partner transcriptional co-repressor 2	0.191739	12	6	24	0.353526
ENSG00000078725	BRINP1	BMP/retinoic acid inducible neural specific 1	0.0219164	12	6	24	0.0900796
ENSG00000078747	ITCH	itchy E3 ubiquitin protein ligase	0.855874	6	12	24	0.943165
ENSG00000078795	PKD2L2	polycystin 2 like 2, transient receptor potential cation channel	0.00125919	6	12	24	0.0166338
ENSG00000078804	TP53INP2	tumor protein p53 inducible nuclear protein 2	0.652939	12	6	24	0.802695
ENSG00000078808	SDF4	stromal cell derived factor 4	0.160554	24	6	24	0.31612
ENSG00000078814	MYH7B	myosin heavy chain 7B	0.0943015	18	6	24	0.222708
ENSG00000078902	TOLLIP	toll interacting protein	0.0641193	24	6	24	0.174567
ENSG00000078967	UBE2D4	ubiquitin conjugating enzyme E2 D4 (putative)	0.252271	6	6	24	0.422204
ENSG00000079102	RUNX1T1	RUNX1 partner transcriptional co-repressor 1	0.00488916	18	6	24	0.0365819
ENSG00000079134	THOC1	THO complex 1	0.23629	6	12	24	0.406611
ENSG00000079150	FKBP7	FKBP prolyl isomerase 7	0.206643	12	12	24	0.370442
ENSG00000079156	OSBPL6	oxysterol binding protein like 6	0.130843	12	6	24	0.275392
ENSG00000079215	SLC1A3	solute carrier family 1 member 3	0.00234696	24	6	24	0.0237758
ENSG00000079246	XRCC5	X-ray repair cross complementing 5	0.999602	12	12	24	1
ENSG00000079257	LXN	latexin	0.352061	12	12	24	0.526875
ENSG00000079277	MKNK1	MAPK interacting serine/threonine kinase 1	0.643616	18	6	24	0.795909
ENSG00000079308	TNS1	tensin 1	0.411975	6	12	24	0.587671
ENSG00000079313	REXO1	RNA exonuclease 1 homolog	0.177779	24	6	24	0.337408
ENSG00000079332	SAR1A	secretion associated Ras related GTPase 1A	0.0935853	18	6	24	0.221878
ENSG00000079335	CDC14A	cell division cycle 14A	0.000476515	6	12	24	0.0093061
ENSG00000079337	RAPGEF3	Rap guanine nucleotide exchange factor 3	0.700618	18	12	24	0.839343
ENSG00000079387	SENP1	SUMO specific peptidase 1	0.016433	6	12	24	0.0754381
ENSG00000079393	DUSP13	dual specificity phosphatase 13	0.00121376	24	6	24	0.0165763
ENSG00000079432	CIC	capicua transcriptional repressor	0.569313	24	6	24	0.732997
ENSG00000079435	LIPE	lipase E, hormone sensitive type	0.252269	6	6	24	0.422204
ENSG00000079459	FDFT1	farnesyl-diphosphate farnesyltransferase 1	0.238587	18	6	24	0.409739
ENSG00000079462	PAFAH1B3	platelet activating factor acetylhydrolase 1b catalytic subunit 3	0.700068	18	12	24	0.839343
ENSG00000079482	OPHN1	oligophrenin 1	0.00296126	12	12	24	0.0274933
ENSG00000079616	KIF22	kinesin family member 22	0.127246	24	12	24	0.270658
ENSG00000079691	CARMIL1	capping protein regulator and myosin 1 linker 1	1.69648e-05	12	6	24	0.00128449
ENSG00000079739	PGM1	phosphoglucomutase 1	0.00957257	24	6	24	0.0547444
ENSG00000079785	DDX1	DEAD-box helicase 1	0.966662	12	12	24	1
ENSG00000079805	DNM2	dynamin 2	0.00848775	18	12	24	0.0502912
ENSG00000079819	EPB41L2	erythrocyte membrane protein band 4.1 like 2	1.77849e-05	6	6	24	0.00131054
ENSG00000079841	RIMS1	regulating synaptic membrane exocytosis 1	0.752264	24	6	24	0.874397
ENSG00000079931	MOXD1	monooxygenase DBH like 1	0.0664542	18	12	24	0.178407
ENSG00000079950	STX7	syntaxin 7	0.111532	18	12	24	0.249031
ENSG00000079974	RABL2B	RAB, member of RAS oncogene family like 2B	0.409562	24	12	24	0.58686
ENSG00000079999	KEAP1	kelch like ECH associated protein 1	0.00100502	24	6	24	0.0147472
ENSG00000080007	DDX43	DEAD-box helicase 43	0.305732	6	12	24	0.480182
ENSG00000080031	PTPRH	protein tyrosine phosphatase receptor type H	0.152247	18	6	24	0.306629
ENSG00000080189	SLC35C2	solute carrier family 35 member C2	0.0938609	24	6	24	0.221878
ENSG00000080200	CRYBG3	crystallin beta-gamma domain containing 3	9.3288e-05	6	12	24	0.00362194
ENSG00000080298	RFX3	regulatory factor X3	0.0126357	6	12	24	0.064411
ENSG00000080345	RIF1	replication timing regulatory factor 1	0.0010793	6	12	24	0.0152722
ENSG00000080371	RAB21	RAB21, member RAS oncogene family	0.661329	12	12	24	0.807456
ENSG00000080493	SLC4A4	solute carrier family 4 member 4	0.215107	6	6	24	0.381527
ENSG00000080503	SMARCA2	SWI/SNF related, matrix associated, actin dependent regulator of chromatin, subfamily a, member 2	0.543044	6	6	24	0.712511
ENSG00000080546	SESN1	sestrin 1	0.0142328	24	6	24	0.0697915
ENSG00000080561	MID2	midline 2	0.0544956	6	6	24	0.157599
ENSG00000080573	COL5A3	collagen type V alpha 3 chain	0.188111	12	12	24	0.350259
ENSG00000080603	SRCAP	Snf2 related CREBBP activator protein	0.649004	24	6	24	0.80098
ENSG00000080608	PUM3	pumilio RNA binding family member 3	0.861772	6	6	24	0.946771
ENSG00000080802	CNOT4	CCR4-NOT transcription complex subunit 4	0.230207	12	6	24	0.398256
ENSG00000080815	PSEN1	presenilin 1	0.077317	18	12	24	0.195784
ENSG00000080819	CPOX	coproporphyrinogen oxidase	0.000392316	24	6	24	0.00843263
ENSG00000080822	CLDND1	claudin domain containing 1	0.493702	6	6	24	0.664645
ENSG00000080823	MOK	MOK protein kinase	0.000417736	24	12	24	0.00869159
ENSG00000080824	HSP90AA1	heat shock protein 90 alpha family class A member 1	0.940632	6	12	24	0.996118
ENSG00000080839	RBL1	RB transcriptional corepressor like 1	0.943678	12	12	24	0.998042
ENSG00000080845	DLGAP4	DLG associated protein 4	0.891685	12	12	24	0.966442
ENSG00000080854	IGSF9B	immunoglobulin superfamily member 9B	0.0610771	6	12	24	0.168747
ENSG00000080947	CROCCP3	CROCC pseudogene 3	0.00422382	6	12	24	0.0335962
ENSG00000080986	NDC80	NDC80 kinetochore complex component	0.493702	24	12	24	0.664645
ENSG00000081014	AP4E1	adaptor related protein complex 4 subunit epsilon 1	0.903548	6	12	24	0.974461
ENSG00000081019	RSBN1	round spermatid basic protein 1	0.00029387	6	6	24	0.00710764
ENSG00000081026	MAGI3	membrane associated guanylate kinase, WW and PDZ domain containing 3	0.563298	6	12	24	0.729679
ENSG00000081041	CXCL2	C-X-C motif chemokine ligand 2	0.119447	6	6	24	0.259714
ENSG00000081051	AFP	alpha fetoprotein	0.771613	24	6	24	0.885289
ENSG00000081052	COL4A4	collagen type IV alpha 4 chain	0.245837	6	6	24	0.417318
ENSG00000081059	TCF7	transcription factor 7	0.0488108	6	12	24	0.146686
ENSG00000081087	OSTM1	osteoclastogenesis associated transmembrane protein 1	0.247929	6	12	24	0.417418
ENSG00000081148	IMPG2	interphotoreceptor matrix proteoglycan 2	0.253569	6	6	24	0.423502
ENSG00000081154	PCNP	PEST proteolytic signal containing nuclear protein	0.00679673	12	6	24	0.0445673
ENSG00000081177	EXD2	exonuclease 3'-5' domain containing 2	0.777717	18	12	24	0.890662
ENSG00000081181	ARG2	arginase 2	0.523261	12	12	24	0.695211
ENSG00000081189	MEF2C	myocyte enhancer factor 2C	0.0176772	12	6	24	0.0797121
ENSG00000081237	PTPRC	protein tyrosine phosphatase receptor type C	0.0102115	6	6	24	0.0567931
ENSG00000081248	CACNA1S	calcium voltage-gated channel subunit alpha1 S	0.0156546	12	6	24	0.0738327
ENSG00000081277	PKP1	plakophilin 1	0.973215	24	12	24	1
ENSG00000081307	UBA5	ubiquitin like modifier activating enzyme 5	3.53034e-05	6	12	24	0.00197565
ENSG00000081320	STK17B	serine/threonine kinase 17b	0.145793	18	6	24	0.297134
ENSG00000081377	CDC14B	cell division cycle 14B	0.00358306	6	6	24	0.0306407
ENSG00000081386	ZNF510	zinc finger protein 510	0.312768	6	6	24	0.487038
ENSG00000081665	ZNF506	zinc finger protein 506	0.149437	6	12	24	0.301959
ENSG00000081692	JMJD4	jumonji domain containing 4	0.355558	24	6	24	0.529925
ENSG00000081721	DUSP12	dual specificity phosphatase 12	0.614191	24	12	24	0.770402
ENSG00000081760	AACS	acetoacetyl-CoA synthetase	0.0160185	24	12	24	0.0748745
ENSG00000081791	DELE1	DAP3 binding cell death enhancer 1	0.0056955	24	6	24	0.0398931
ENSG00000081803	CADPS2	calcium dependent secretion activator 2	0.741036	24	12	24	0.867133
ENSG00000081818	PCDHB4	protocadherin beta 4	0.722537	24	6	24	0.854132
ENSG00000081853	PCDHGA2	protocadherin gamma subfamily A, 2	0.100364	6	6	24	0.233487
ENSG00000081870	HSPB11	heat shock protein family B (small) member 11	0.411975	18	12	24	0.587671
ENSG00000081913	PHLPP1	PH domain and leucine rich repeat protein phosphatase 1	0.00201003	18	12	24	0.0217038
ENSG00000081923	ATP8B1	ATPase phospholipid transporting 8B1	0.906338	12	12	24	0.976172
ENSG00000082014	SMARCD3	SWI/SNF related, matrix associated, actin dependent regulator of chromatin, subfamily d, member 3	0.0764821	24	6	24	0.194185
ENSG00000082068	WDR70	WD repeat domain 70	0.903548	12	12	24	0.974461
ENSG00000082126	MPP4	membrane palmitoylated protein 4	0.0186686	6	12	24	0.0818401
ENSG00000082146	STRADB	STE20 related adaptor beta	0.0262151	12	6	24	0.101342
ENSG00000082153	BZW1	basic leucine zipper and W2 domains 1	0.754119	12	12	24	0.874397
ENSG00000082196	C1QTNF3	C1q and TNF related 3	1	6	6	24	1
ENSG00000082212	ME2	malic enzyme 2	0.243974	18	12	24	0.416259
ENSG00000082213	C5orf22	chromosome 5 open reading frame 22	0.72106	18	6	24	0.85317
ENSG00000082258	CCNT2	cyclin T2	0.0361648	12	12	24	0.122021
ENSG00000082269	FAM135A	family with sequence similarity 135 member A	0.686784	12	6	24	0.830044
ENSG00000082293	COL19A1	collagen type XIX alpha 1 chain	0.000170662	12	6	24	0.00516731
ENSG00000082397	EPB41L3	erythrocyte membrane protein band 4.1 like 3	0.023481	12	12	24	0.0942783
ENSG00000082438	COBLL1	cordon-bleu WH2 repeat protein like 1	2.35645e-05	6	12	24	0.00154829
ENSG00000082458	DLG3	discs large MAGUK scaffold protein 3	0.00272006	18	12	24	0.0258605
ENSG00000082482	KCNK2	potassium two pore domain channel subfamily K member 2	0.0017231	18	12	24	0.0200604
ENSG00000082497	SERTAD4	SERTA domain containing 4	0.591861	6	12	24	0.755135
ENSG00000082512	TRAF5	TNF receptor associated factor 5	0.000162853	6	12	24	0.00505344
ENSG00000082515	MRPL22	mitochondrial ribosomal protein L22	0.939122	18	12	24	0.994892
ENSG00000082516	GEMIN5	gem nuclear organelle associated protein 5	0.054588	24	6	24	0.157599
ENSG00000082641	NFE2L1	nuclear factor, erythroid 2 like 1	0.00511744	24	6	24	0.0377161
ENSG00000082701	GSK3B	glycogen synthase kinase 3 beta	0.158734	18	6	24	0.313568
ENSG00000082781	ITGB5	integrin subunit beta 5	0.187722	18	12	24	0.350259
ENSG00000082805	ERC1	ELKS/RAB6-interacting/CAST family member 1	0.352061	24	12	24	0.526875
ENSG00000082898	XPO1	exportin 1	0.270045	6	12	24	0.441658
ENSG00000082996	RNF13	ring finger protein 13	2.71185e-06	18	12	24	0.000379401
ENSG00000083067	TRPM3	transient receptor potential cation channel subfamily M member 3	0.0733757	18	6	24	0.19033
ENSG00000083093	PALB2	partner and localizer of BRCA2	0.403963	12	6	24	0.581198
ENSG00000083097	DOP1A	DOP1 leucine zipper like protein A	0.0023404	6	12	24	0.0237687
ENSG00000083099	LYRM2	LYR motif containing 2	0.287993	18	6	24	0.462024
ENSG00000083123	BCKDHB	branched chain keto acid dehydrogenase E1 subunit beta	0.114959	12	12	24	0.253052
ENSG00000083168	KAT6A	lysine acetyltransferase 6A	0.0301031	18	6	24	0.109221
ENSG00000083223	TUT7	terminal uridylyl transferase 7	0.00970029	6	12	24	0.0547444
ENSG00000083290	ULK2	unc-51 like autophagy activating kinase 2	0.000698742	18	6	24	0.0116609
ENSG00000083312	TNPO1	transportin 1	0.852746	6	12	24	0.940739
ENSG00000083444	PLOD1	procollagen-lysine,2-oxoglutarate 5-dioxygenase 1	0.0478132	18	12	24	0.145393
ENSG00000083454	P2RX5	purinergic receptor P2X 5	0.830998	24	12	24	0.927401
ENSG00000083457	ITGAE	integrin subunit alpha E	0.141832	18	12	24	0.290998
ENSG00000083520	DIS3	DIS3 homolog, exosome endoribonuclease and 3'-5' exoribonuclease	0.351092	12	12	24	0.526875
ENSG00000083535	PIBF1	progesterone immunomodulatory binding factor 1	0.0156997	6	12	24	0.0740241
ENSG00000083544	TDRD3	tudor domain containing 3	0.0284254	18	6	24	0.105347
ENSG00000083635	NUFIP1	nuclear FMR1 interacting protein 1	0.0387608	18	12	24	0.127004
ENSG00000083642	PDS5B	PDS5 cohesin associated factor B	0.169046	6	12	24	0.328242
ENSG00000083720	OXCT1	3-oxoacid CoA-transferase 1	0.790197	12	12	24	0.90019
ENSG00000083750	RRAGB	Ras related GTP binding B	0.0140275	18	6	24	0.0691526
ENSG00000083782	EPYC	epiphycan	0.88293	24	6	24	0.961065
ENSG00000083799	CYLD	CYLD lysine 63 deubiquitinase	0.0686387	12	6	24	0.181305
ENSG00000083807	SLC27A5	solute carrier family 27 member 5	0.381809	24	6	24	0.557583
ENSG00000083812	ZNF324	zinc finger protein 324	0.0134016	24	6	24	0.0669008
ENSG00000083814	ZNF671	zinc finger protein 671	0.4295	12	6	24	0.605171
ENSG00000083817	ZNF416	zinc finger protein 416	0.530025	6	6	24	0.698707
ENSG00000083828	ZNF586	zinc finger protein 586	0.382808	12	12	24	0.557583
ENSG00000083838	ZNF446	zinc finger protein 446	0.00471775	24	6	24	0.0365819
ENSG00000083844	ZNF264	zinc finger protein 264	0.315482	18	6	24	0.490935
ENSG00000083845	RPS5	ribosomal protein S5	0.0036541	18	12	24	0.0306407
ENSG00000083857	FAT1	FAT atypical cadherin 1	0.0199871	6	12	24	0.0855408
ENSG00000083896	YTHDC1	YTH domain containing 1	0.104095	6	12	24	0.23667
ENSG00000083937	CHMP2B	charged multivesicular body protein 2B	0.984602	12	12	24	1
ENSG00000084070	SMAP2	small ArfGAP2	0.763618	24	12	24	0.880605
ENSG00000084072	PPIE	peptidylprolyl isomerase E	0.0144408	18	12	24	0.0697915
ENSG00000084073	ZMPSTE24	zinc metallopeptidase STE24	0.855874	6	12	24	0.943165
ENSG00000084090	STARD7	StAR related lipid transfer domain containing 7	0.104095	6	12	24	0.23667
ENSG00000084092	NOA1	nitric oxide associated 1	0.0239066	24	6	24	0.0946851
ENSG00000084093	REST	RE1 silencing transcription factor	0.0144408	6	12	24	0.0697915
ENSG00000084112	SSH1	slingshot protein phosphatase 1	0.07346	6	12	24	0.19033
ENSG00000084207	GSTP1	glutathione S-transferase pi 1	0.0387608	18	12	24	0.127004
ENSG00000084234	APLP2	amyloid beta precursor like protein 2	0.446314	18	12	24	0.622082
ENSG00000084444	FAM234B	family with sequence similarity 234 member B	0.111664	6	6	24	0.249031
ENSG00000084463	WBP11	WW domain binding protein 11	0.212005	24	12	24	0.377647
ENSG00000084623	EIF3I	eukaryotic translation initiation factor 3 subunit I	0.563298	18	12	24	0.729679
ENSG00000084628	NKAIN1	sodium/potassium transporting ATPase interacting 1	0.149612	24	12	24	0.301959
ENSG00000084636	COL16A1	collagen type XVI alpha 1 chain	0.601814	18	6	24	0.763213
ENSG00000084652	TXLNA	taxilin alpha	0.00188698	18	12	24	0.0212766
ENSG00000084676	NCOA1	nuclear receptor coactivator 1	1.79271e-05	6	6	24	0.00131054
ENSG00000084693	AGBL5	ATP/GTP binding protein like 5	0.00511744	24	6	24	0.0377161
ENSG00000084710	EFR3B	EFR3 homolog B	0.0110951	6	12	24	0.05927
ENSG00000084731	KIF3C	kinesin family member 3C	0.89149	6	12	24	0.966442
ENSG00000084733	RAB10	RAB10, member RAS oncogene family	0.540314	18	12	24	0.709332
ENSG00000084734	GCKR	glucokinase regulator	0.294681	6	12	24	0.467526
ENSG00000084754	HADHA	hydroxyacyl-CoA dehydrogenase trifunctional multienzyme complex subunit alpha	0.164295	18	6	24	0.321556
ENSG00000084764	MAPRE3	microtubule associated protein RP/EB family member 3	0.00298589	6	6	24	0.0275799
ENSG00000084774	CAD	carbamoyl-phosphate synthetase 2, aspartate transcarbamylase, and dihydroorotase	0.607051	6	12	24	0.76525
ENSG00000085063	CD59	CD59 molecule (CD59 blood group)	0.483054	18	12	24	0.656683
ENSG00000085117	CD82	CD82 molecule	0.0056955	24	6	24	0.0398931
ENSG00000085185	BCORL1	BCL6 corepressor like 1	0.223688	24	12	24	0.393991
ENSG00000085224	ATRX	ATRX chromatin remodeler	0.000555935	6	12	24	0.0101555
ENSG00000085231	AK6	adenylate kinase 6	0.558765	6	12	24	0.729189
ENSG00000085274	MYNN	myoneurin	0.353883	12	6	24	0.528593
ENSG00000085276	MECOM	MDS1 and EVI1 complex locus	0.563771	24	12	24	0.729679
ENSG00000085365	SCAMP1	secretory carrier membrane protein 1	0.487949	12	12	24	0.66024
ENSG00000085377	PREP	prolyl endopeptidase	0.0211728	6	12	24	0.0876119
ENSG00000085382	HACE1	HECT domain and ankyrin repeat containing E3 ubiquitin protein ligase 1	0.586348	12	12	24	0.750165
ENSG00000085415	SEH1L	SEH1 like nucleoporin	0.874627	12	12	24	0.955292
ENSG00000085433	WDR47	WD repeat domain 47	0.763581	18	12	24	0.880605
ENSG00000085449	WDFY1	WD repeat and FYVE domain containing 1	0.197127	6	12	24	0.361277
ENSG00000085465	OVGP1	oviductal glycoprotein 1	0.00137227	6	6	24	0.0177172
ENSG00000085491	SLC25A24	solute carrier family 25 member 24	0.188111	12	12	24	0.350259
ENSG00000085511	MAP3K4	mitogen-activated protein kinase kinase kinase 4	0.127466	6	12	24	0.270658
ENSG00000085644	ZNF213	zinc finger protein 213	0.528243	18	6	24	0.696584
ENSG00000085662	AKR1B1	aldo-keto reductase family 1 member B	0.0286024	18	12	24	0.105858
ENSG00000085719	CPNE3	copine 3	0.0145949	18	6	24	0.0702983
ENSG00000085721	RRN3	RRN3 homolog, RNA polymerase I transcription factor	0.131418	12	12	24	0.276128
ENSG00000085733	CTTN	cortactin	0.147396	18	12	24	0.299049
ENSG00000085741	WNT11	Wnt family member 11	0.0478132	6	12	24	0.145393
ENSG00000085760	MTIF2	mitochondrial translational initiation factor 2	0.135752	12	6	24	0.282703
ENSG00000085788	DDHD2	DDHD domain containing 2	0.097706	6	6	24	0.228384
ENSG00000085831	TTC39A	tetratricopeptide repeat domain 39A	1	24	6	24	1
ENSG00000085832	EPS15	epidermal growth factor receptor pathway substrate 15	0.00190618	12	12	24	0.0213261
ENSG00000085840	ORC1	origin recognition complex subunit 1	0.379669	18	12	24	0.556708
ENSG00000085871	MGST2	microsomal glutathione S-transferase 2	0.899009	18	12	24	0.972214
ENSG00000085872	CHERP	calcium homeostasis endoplasmic reticulum protein	0.174704	18	6	24	0.33364
ENSG00000085978	ATG16L1	autophagy related 16 like 1	0.661329	24	12	24	0.807456
ENSG00000085982	USP40	ubiquitin specific peptidase 40	0.393648	6	6	24	0.569843
ENSG00000085998	POMGNT1	protein O-linked mannose N-acetylglucosaminyltransferase 1 (beta 1,2-)	0.179012	24	6	24	0.339469
ENSG00000085999	RAD54L	RAD54 like	0.483054	6	12	24	0.656683
ENSG00000086015	MAST2	microtubule associated serine/threonine kinase 2	0.00261221	6	6	24	0.025662
ENSG00000086061	DNAJA1	DnaJ heat shock protein family (Hsp40) member A1	0.782574	6	12	24	0.893828
ENSG00000086062	B4GALT1	beta-1,4-galactosyltransferase 1	0.00143907	6	12	24	0.0181325
ENSG00000086065	CHMP5	charged multivesicular body protein 5	0.379669	18	12	24	0.556708
ENSG00000086102	NFX1	nuclear transcription factor, X-box binding 1	0.296496	12	12	24	0.468578
ENSG00000086189	DIMT1	DIMT1 rRNA methyltransferase and ribosome maturation factor	0.748618	12	12	24	0.873549
ENSG00000086200	IPO11	importin 11	0.487949	12	12	24	0.66024
ENSG00000086232	EIF2AK1	eukaryotic translation initiation factor 2 alpha kinase 1	0.989514	18	12	24	1
ENSG00000086289	EPDR1	ependymin related 1	0.17603	18	6	24	0.335384
ENSG00000086475	SEPHS1	selenophosphate synthetase 1	0.947964	18	12	24	1
ENSG00000086504	MRPL28	mitochondrial ribosomal protein L28	3.53034e-05	18	12	24	0.00197565
ENSG00000086544	ITPKC	inositol-trisphosphate 3-kinase C	0.000328618	24	6	24	0.00771945
ENSG00000086570	FAT2	FAT atypical cadherin 2	0.0366081	6	12	24	0.123168
ENSG00000086589	RBM22	RNA binding motif protein 22	0.851532	24	12	24	0.940039
ENSG00000086598	TMED2	transmembrane p24 trafficking protein 2	0.661329	12	12	24	0.807456
ENSG00000086619	ERO1B	endoplasmic reticulum oxidoreductase 1 beta	0.042307	6	12	24	0.134998
ENSG00000086666	ZFAND6	zinc finger AN1-type containing 6	0.0574795	12	6	24	0.163111
ENSG00000086712	TXLNG	taxilin gamma	0.0232603	12	12	24	0.0936704
ENSG00000086730	LAT2	linker for activation of T cells family member 2	0.429121	6	6	24	0.60511
ENSG00000086758	HUWE1	HECT, UBA and WWE domain containing E3 ubiquitin protein ligase 1	0.526486	12	6	24	0.695931
ENSG00000086827	ZW10	zw10 kinetochore protein	0.987404	18	12	24	1
ENSG00000086848	ALG9	ALG9 alpha-1,2-mannosyltransferase	0.729967	18	6	24	0.859136
ENSG00000086967	MYBPC2	myosin binding protein C2	0.864921	6	12	24	0.948112
ENSG00000086991	NOX4	NADPH oxidase 4	0.0511206	6	12	24	0.151145
ENSG00000087008	ACOX3	acyl-CoA oxidase 3, pristanoyl	0.624397	24	6	24	0.779009
ENSG00000087053	MTMR2	myotubularin related protein 2	0.114959	12	12	24	0.253052
ENSG00000087074	PPP1R15A	protein phosphatase 1 regulatory subunit 15A	0.916195	18	12	24	0.983134
ENSG00000087076	HSD17B14	hydroxysteroid 17-beta dehydrogenase 14	8.17064e-05	24	6	24	0.00339134
ENSG00000087077	TRIP6	thyroid hormone receptor interactor 6	4.407e-07	18	12	24	0.000111752
ENSG00000087085	ACHE	acetylcholinesterase (Cartwright blood group)	0.429121	6	12	24	0.60511
ENSG00000087086	FTL	ferritin light chain	0.00424388	24	6	24	0.0336956
ENSG00000087087	SRRT	serrate, RNA effector molecule	0.170985	24	12	24	0.328275
ENSG00000087088	BAX	BCL2 associated X, apoptosis regulator	0.000395417	18	12	24	0.00843263
ENSG00000087095	NLK	nemo like kinase	0.0228424	6	12	24	0.0927238
ENSG00000087111	PIGS	phosphatidylinositol glycan anchor biosynthesis class S	0.771613	6	6	24	0.885289
ENSG00000087116	ADAMTS2	ADAM metallopeptidase with thrombospondin type 1 motif 2	0.247115	6	12	24	0.417318
ENSG00000087152	ATXN7L3	ataxin 7 like 3	0.0155293	24	12	24	0.0733485
ENSG00000087157	PGS1	phosphatidylglycerophosphate synthase 1	0.0536006	24	6	24	0.156454
ENSG00000087191	PSMC5	proteasome 26S subunit, ATPase 5	0.147341	24	12	24	0.299048
ENSG00000087206	UIMC1	ubiquitin interaction motif containing 1	0.376849	12	12	24	0.555838
ENSG00000087245	MMP2	matrix metallopeptidase 2	0.0250859	18	6	24	0.0980066
ENSG00000087253	LPCAT2	lysophosphatidylcholine acyltransferase 2	0.979172	24	12	24	1
ENSG00000087263	OGFOD1	2-oxoglutarate and iron dependent oxygenase domain containing 1	0.749532	6	12	24	0.874301
ENSG00000087266	SH3BP2	SH3 domain binding protein 2	0.0115597	18	6	24	0.0609101
ENSG00000087269	NOP14	NOP14 nucleolar protein	0.0321019	18	12	24	0.113876
ENSG00000087274	ADD1	adducin 1	0.778072	24	6	24	0.890691
ENSG00000087299	L2HGDH	L-2-hydroxyglutarate dehydrogenase	0.140732	6	12	24	0.289399
ENSG00000087301	TXNDC16	thioredoxin domain containing 16	0.687825	12	6	24	0.830992
ENSG00000087302	RTRAF	RNA transcription, translation and transport factor	0.000590588	12	12	24	0.0105791
ENSG00000087303	NID2	nidogen 2	0.270045	6	12	24	0.441658
ENSG00000087338	GMCL1	germ cell-less 1, spermatogenesis associated	0.0604924	12	12	24	0.168451
ENSG00000087365	SF3B2	splicing factor 3b subunit 2	0.91392	24	12	24	0.981342
ENSG00000087448	KLHL42	kelch like family member 42	0.174656	12	6	24	0.33364
ENSG00000087460	GNAS	GNAS complex locus	1	18	12	24	1
ENSG00000087470	DNM1L	dynamin 1 like	0.206035	6	12	24	0.370442
ENSG00000087494	PTHLH	parathyroid hormone like hormone	0.96927	12	12	24	1
ENSG00000087502	ERGIC2	ERGIC and golgi 2	0.877004	12	12	24	0.955292
ENSG00000087586	AURKA	aurora kinase A	0.038188	24	12	24	0.126248
ENSG00000087589	CASS4	Cas scaffold protein family member 4	0.0146583	12	6	24	0.0702983
ENSG00000087842	PIR	pirin	0.0383657	24	6	24	0.126449
ENSG00000087884	AAMDC	adipogenesis associated Mth938 domain containing	0.0023404	18	12	24	0.0237687
ENSG00000087903	RFX2	regulatory factor X2	0.448219	24	12	24	0.623854
ENSG00000087995	METTL2A	methyltransferase like 2A	0.0747185	24	6	24	0.192416
ENSG00000088035	ALG6	ALG6 alpha-1,3-glucosyltransferase	0.104095	6	12	24	0.23667
ENSG00000088038	CNOT3	CCR4-NOT transcription complex subunit 3	0.757971	24	6	24	0.877648
ENSG00000088179	PTPN4	protein tyrosine phosphatase non-receptor type 4	0.722506	6	12	24	0.854132
ENSG00000088205	DDX18	DEAD-box helicase 18	0.792471	6	12	24	0.901515
ENSG00000088247	KHSRP	KH-type splicing regulatory protein	0.901782	18	12	24	0.973827
ENSG00000088256	GNA11	G protein subunit alpha 11	0.0199259	24	6	24	0.0854182
ENSG00000088280	ASAP3	ArfGAP with SH3 domain, ankyrin repeat and PH domain 3	0.00430511	18	6	24	0.0341317
ENSG00000088298	EDEM2	ER degradation enhancing alpha-mannosidase like protein 2	0.376849	24	6	24	0.555838
ENSG00000088305	DNMT3B	DNA methyltransferase 3 beta	0.580914	24	6	24	0.74521
ENSG00000088325	TPX2	TPX2 microtubule nucleation factor	0.323319	24	12	24	0.497454
ENSG00000088340	FER1L4	fer-1 like family member 4 (pseudogene)	0.369973	18	6	24	0.547288
ENSG00000088356	PDRG1	p53 and DNA damage regulated 1	0.0901405	18	6	24	0.218016
ENSG00000088367	EPB41L1	erythrocyte membrane protein band 4.1 like 1	0.422432	18	6	24	0.598016
ENSG00000088387	DOCK9	dedicator of cytokinesis 9	0.00102205	6	6	24	0.0148229
ENSG00000088448	ANKRD10	ankyrin repeat domain 10	0.000950569	12	6	24	0.014166
ENSG00000088451	TGDS	TDP-glucose 4,6-dehydratase	0.0604924	12	12	24	0.168451
ENSG00000088538	DOCK3	dedicator of cytokinesis 3	0.000475086	6	6	24	0.0093061
ENSG00000088543	C3orf18	chromosome 3 open reading frame 18	1.58207e-07	24	6	24	5.4863e-05
ENSG00000088682	COQ9	coenzyme Q9	0.890166	18	12	24	0.965353
ENSG00000088727	KIF9	kinesin family member 9	1	18	6	24	1
ENSG00000088756	ARHGAP28	Rho GTPase activating protein 28	0.00121376	12	6	24	0.0165763
ENSG00000088766	CRLS1	cardiolipin synthase 1	0.519109	6	12	24	0.691904
ENSG00000088808	PPP1R13B	protein phosphatase 1 regulatory subunit 13B	0.738145	6	6	24	0.864748
ENSG00000088812	ATRN	attractin	0.44559	18	6	24	0.622082
ENSG00000088826	SMOX	spermine oxidase	0.166452	24	6	24	0.324621
ENSG00000088832	FKBP1A	FKBP prolyl isomerase 1A	0.415648	12	12	24	0.590162
ENSG00000088833	NSFL1C	NSFL1 cofactor	0.14692	6	6	24	0.298456
ENSG00000088836	SLC4A11	solute carrier family 4 member 11	0.0301504	6	12	24	0.109221
ENSG00000088854	C20orf194	chromosome 20 open reading frame 194	0.312768	6	6	24	0.487038
ENSG00000088876	ZNF343	zinc finger protein 343	0.898322	12	12	24	0.971795
ENSG00000088881	EBF4	EBF family member 4	0.366934	18	12	24	0.544429
ENSG00000088888	MAVS	mitochondrial antiviral signaling protein	0.688376	6	12	24	0.831471
ENSG00000088899	LZTS3	leucine zipper tumor suppressor family member 3	0.0272478	24	12	24	0.102339
ENSG00000088930	XRN2	5'-3' exoribonuclease 2	0.100154	12	12	24	0.233098
ENSG00000088970	KIZ	kizuna centrosomal protein	0.00625495	12	6	24	0.0424557
ENSG00000088986	DYNLL1	dynein light chain LC8-type 1	0.992215	12	12	24	1
ENSG00000089006	SNX5	sorting nexin 5	0.114487	12	6	24	0.253052
ENSG00000089009	RPL6	ribosomal protein L6	0.263788	18	12	24	0.436127
ENSG00000089022	MAPKAPK5	MAPK activated protein kinase 5	0.889225	6	12	24	0.964526
ENSG00000089041	P2RX7	purinergic receptor P2X 7	0.210185	12	6	24	0.375299
ENSG00000089048	ESF1	ESF1 nucleolar pre-rRNA processing protein homolog	0.00102205	6	6	24	0.0148229
ENSG00000089050	RBBP9	RB binding protein 9, serine hydrolase	0.960207	6	12	24	1
ENSG00000089053	ANAPC5	anaphase promoting complex subunit 5	0.525081	6	12	24	0.695931
ENSG00000089057	SLC23A2	solute carrier family 23 member 2	0.0379937	12	6	24	0.126248
ENSG00000089060	SLC8B1	solute carrier family 8 member B1	0.0655561	24	6	24	0.177555
ENSG00000089063	TMEM230	transmembrane protein 230	0.130442	24	6	24	0.274929
ENSG00000089091	DZANK1	double zinc ribbon and ankyrin repeat domains 1	0.0705416	6	6	24	0.184619
ENSG00000089094	KDM2B	lysine demethylase 2B	0.0130042	6	6	24	0.0657255
ENSG00000089101	CFAP61	cilia and flagella associated protein 61	0.00287304	12	6	24	0.0268896
ENSG00000089123	TASP1	taspase 1	0.616718	12	6	24	0.771207
ENSG00000089127	OAS1	2'-5'-oligoadenylate synthetase 1	0.310694	24	6	24	0.484832
ENSG00000089154	GCN1	GCN1 activator of EIF2AK4	0.854332	24	12	24	0.94204
ENSG00000089157	RPLP0	ribosomal protein lateral stalk subunit P0	0.0084662	18	12	24	0.0502912
ENSG00000089159	PXN	paxillin	0.0739313	6	12	24	0.190772
ENSG00000089163	SIRT4	sirtuin 4	0.090736	24	12	24	0.21835
ENSG00000089177	KIF16B	kinesin family member 16B	0.00147695	6	12	24	0.0181862
ENSG00000089195	TRMT6	tRNA methyltransferase 6	0.821629	24	12	24	0.919919
ENSG00000089220	PEBP1	phosphatidylethanolamine binding protein 1	0.00886495	24	6	24	0.0521643
ENSG00000089225	TBX5	T-box transcription factor 5	0.929481	18	12	24	0.99045
ENSG00000089234	BRAP	BRCA1 associated protein	0.170785	18	12	24	0.328275
ENSG00000089248	ERP29	endoplasmic reticulum protein 29	2.71185e-06	18	12	24	0.000379401
ENSG00000089280	FUS	FUS RNA binding protein	0.0610771	6	12	24	0.168747
ENSG00000089289	IGBP1	immunoglobulin binding protein 1	0.0588332	12	6	24	0.1664
ENSG00000089327	FXYD5	FXYD domain containing ion transport regulator 5	0.989514	18	12	24	1
ENSG00000089335	ZNF302	zinc finger protein 302	0.084614	12	6	24	0.207307
ENSG00000089351	GRAMD1A	GRAM domain containing 1A	0.00395941	24	6	24	0.0326345
ENSG00000089472	HEPH	hephaestin	0.25287	6	6	24	0.422883
ENSG00000089486	CDIP1	cell death inducing p53 target 1	0.57871	6	6	24	0.743017
ENSG00000089505	CMTM1	CKLF like MARVEL transmembrane domain containing 1	0.504617	24	6	24	0.675416
ENSG00000089597	GANAB	glucosidase II alpha subunit	0.598365	12	6	24	0.760206
ENSG00000089639	GMIP	GEM interacting protein	0.968565	18	12	24	1
ENSG00000089682	RBM41	RNA binding motif protein 41	0.00482723	6	12	24	0.0365819
ENSG00000089685	BIRC5	baculoviral IAP repeat containing 5	0.0265832	24	12	24	0.101468
ENSG00000089693	MLF2	myeloid leukemia factor 2	0.990492	24	12	24	1
ENSG00000089723	OTUB2	OTU deubiquitinase, ubiquitin aldehyde binding 2	0.242352	18	6	24	0.414537
ENSG00000089737	DDX24	DEAD-box helicase 24	0.354633	24	6	24	0.529227
ENSG00000089775	ZBTB25	zinc finger and BTB domain containing 25	0.0688726	6	6	24	0.181686
ENSG00000089818	NECAP1	NECAP endocytosis associated 1	0.860953	6	12	24	0.946256
ENSG00000089820	ARHGAP4	Rho GTPase activating protein 4	0.351092	24	6	24	0.526875
ENSG00000089847	ANKRD24	ankyrin repeat domain 24	0.0150679	12	6	24	0.0714949
ENSG00000089876	DHX32	DEAH-box helicase 32 (putative)	0.296496	12	12	24	0.468578
ENSG00000089902	RCOR1	REST corepressor 1	0.446409	18	12	24	0.622082
ENSG00000089916	GPATCH2L	G-patch domain containing 2 like	0.0339157	6	12	24	0.117313
ENSG00000090006	LTBP4	latent transforming growth factor beta binding protein 4	0.0880152	18	12	24	0.213864
ENSG00000090013	BLVRB	biliverdin reductase B	0.0090363	18	12	24	0.0527518
ENSG00000090020	SLC9A1	solute carrier family 9 member A1	0.290893	24	12	24	0.46493
ENSG00000090054	SPTLC1	serine palmitoyltransferase long chain base subunit 1	0.534386	18	12	24	0.702288
ENSG00000090060	PAPOLA	poly(A) polymerase alpha	0.46267	6	12	24	0.636813
ENSG00000090061	CCNK	cyclin K	0.0910458	6	12	24	0.218666
ENSG00000090097	PCBP4	poly(rC) binding protein 4	0.176725	24	6	24	0.335799
ENSG00000090238	YPEL3	yippee like 3	0.0301504	18	12	24	0.109221
ENSG00000090263	MRPS33	mitochondrial ribosomal protein S33	0.394074	12	12	24	0.570359
ENSG00000090266	NDUFB2	NADH:ubiquinone oxidoreductase subunit B2	0.924733	18	12	24	0.987789
ENSG00000090273	NUDC	nuclear distribution C, dynein complex regulator	0.170985	24	12	24	0.328275
ENSG00000090316	MAEA	macrophage erythroblast attacher, E3 ubiquitin ligase	0.0301504	18	12	24	0.109221
ENSG00000090339	ICAM1	intercellular adhesion molecule 1	0.0552737	6	6	24	0.159105
ENSG00000090372	STRN4	striatin 4	0.00334462	24	6	24	0.0291513
ENSG00000090376	IRAK3	interleukin 1 receptor associated kinase 3	0.00591521	12	6	24	0.0409373
ENSG00000090432	MUL1	mitochondrial E3 ubiquitin protein ligase 1	0.0603148	18	12	24	0.168451
ENSG00000090447	TFAP4	transcription factor AP-4	0.176486	18	12	24	0.335778
ENSG00000090470	PDCD7	programmed cell death 7	0.0747185	24	6	24	0.192416
ENSG00000090487	SPG21	SPG21 abhydrolase domain containing, maspardin	0.201981	18	6	24	0.367072
ENSG00000090520	DNAJB11	DnaJ heat shock protein family (Hsp40) member B11	0.997039	12	12	24	1
ENSG00000090530	P3H2	prolyl 3-hydroxylase 2	0.990194	24	12	24	1
ENSG00000090539	CHRD	chordin	0.00936228	24	6	24	0.0540713
ENSG00000090565	RAB11FIP3	RAB11 family interacting protein 3	8.4401e-05	24	6	24	0.00347651
ENSG00000090581	GNPTG	N-acetylglucosamine-1-phosphate transferase subunit gamma	0.0455414	24	6	24	0.140405
ENSG00000090612	ZNF268	zinc finger protein 268	0.0704874	12	6	24	0.184507
ENSG00000090615	GOLGA3	golgin A3	0.862765	24	12	24	0.947284
ENSG00000090621	PABPC4	poly(A) binding protein cytoplasmic 4	0.363644	24	6	24	0.541153
ENSG00000090661	CERS4	ceramide synthase 4	0.413747	12	6	24	0.589734
ENSG00000090674	MCOLN1	mucolipin 1	0.906338	24	12	24	0.976172
ENSG00000090686	USP48	ubiquitin specific peptidase 48	0.303526	12	12	24	0.47741
ENSG00000090776	EFNB1	ephrin B1	0.000900473	24	6	24	0.0137483
ENSG00000090857	PDPR	pyruvate dehydrogenase phosphatase regulatory subunit	0.253272	18	6	24	0.423094
ENSG00000090861	AARS1	alanyl-tRNA synthetase 1	0.0274074	24	6	24	0.102511
ENSG00000090863	GLG1	golgi glycoprotein 1	0.183467	24	6	24	0.345656
ENSG00000090889	KIF4A	kinesin family member 4A	0.000350245	24	12	24	0.00784018
ENSG00000090905	TNRC6A	trinucleotide repeat containing adaptor 6A	0.0339157	6	12	24	0.117313
ENSG00000090924	PLEKHG2	pleckstrin homology and RhoGEF domain containing G2	0.0653725	12	6	24	0.177176
ENSG00000090932	DLL3	delta like canonical Notch ligand 3	0.118674	18	12	24	0.258552
ENSG00000090971	NAT14	N-acetyltransferase 14 (putative)	0.0351836	24	12	24	0.119809
ENSG00000090975	PITPNM2	phosphatidylinositol transfer protein membrane associated 2	0.054588	24	6	24	0.157599
ENSG00000090989	EXOC1	exocyst complex component 1	0.000279004	6	12	24	0.00690104
ENSG00000091009	RBM27	RNA binding motif protein 27	1	6	12	24	1
ENSG00000091039	OSBPL8	oxysterol binding protein like 8	0.188111	12	12	24	0.350259
ENSG00000091073	DTX2	deltex E3 ubiquitin ligase 2	0.462366	24	6	24	0.636504
ENSG00000091106	NLRC4	NLR family CARD domain containing 4	0.902357	18	12	24	0.973827
ENSG00000091127	PUS7	pseudouridine synthase 7	0.711116	24	12	24	0.84506
ENSG00000091129	NRCAM	neuronal cell adhesion molecule	0.0233949	6	6	24	0.0941888
ENSG00000091136	LAMB1	laminin subunit beta 1	0.0430454	6	6	24	0.13607
ENSG00000091137	SLC26A4	solute carrier family 26 member 4	0.21251	6	6	24	0.37841
ENSG00000091140	DLD	dihydrolipoamide dehydrogenase	0.942837	12	12	24	0.997496
ENSG00000091157	WDR7	WD repeat domain 7	0.00468172	12	12	24	0.0363539
ENSG00000091164	TXNL1	thioredoxin like 1	0.86833	12	6	24	0.949929
ENSG00000091262	ABCC6	ATP binding cassette subfamily C member 6	0.0967017	12	6	24	0.226886
ENSG00000091317	CMTM6	CKLF like MARVEL transmembrane domain containing 6	0.116134	18	12	24	0.254762
ENSG00000091409	ITGA6	integrin subunit alpha 6	0.0553335	12	6	24	0.159108
ENSG00000091428	RAPGEF4	Rap guanine nucleotide exchange factor 4	0.255793	12	6	24	0.426733
ENSG00000091436	MAP3K20	mitogen-activated protein kinase kinase kinase 20	0.0921888	18	6	24	0.220994
ENSG00000091482	SMPX	small muscle protein X-linked	0.051834	18	6	24	0.152826
ENSG00000091483	FH	fumarate hydratase	0.999804	12	12	24	1
ENSG00000091490	SEL1L3	SEL1L family member 3	0.17603	6	12	24	0.335384
ENSG00000091527	CDV3	CDV3 homolog	0.000585024	12	6	24	0.0105194
ENSG00000091536	MYO15A	myosin XVA	0.00164965	18	6	24	0.0197323
ENSG00000091542	ALKBH5	alkB homolog 5, RNA demethylase	0.283347	6	12	24	0.456647
ENSG00000091592	NLRP1	NLR family pyrin domain containing 1	0.0844929	18	12	24	0.207292
ENSG00000091622	PITPNM3	PITPNM family member 3	0.0265832	24	12	24	0.101468
ENSG00000091640	SPAG7	sperm associated antigen 7	0.114959	12	12	24	0.253052
ENSG00000091651	ORC6	origin recognition complex subunit 6	0.0754031	24	12	24	0.1936
ENSG00000091656	ZFHX4	zinc finger homeobox 4	0.101642	6	6	24	0.235078
ENSG00000091704	CPA1	carboxypeptidase A1	0.0739859	24	6	24	0.190772
ENSG00000091732	ZC3HC1	zinc finger C3HC-type containing 1	0.476621	18	12	24	0.651266
ENSG00000091831	ESR1	estrogen receptor 1	0.344442	6	6	24	0.522279
ENSG00000091844	RGS17	regulator of G protein signaling 17	0.21402	6	6	24	0.380223
ENSG00000091879	ANGPT2	angiopoietin 2	0.645634	12	6	24	0.79723
ENSG00000091947	TMEM101	transmembrane protein 101	0.0546437	18	12	24	0.157599
ENSG00000091986	CCDC80	coiled-coil domain containing 80	0.160582	6	6	24	0.31612
ENSG00000092010	PSME1	proteasome activator subunit 1	0.00749163	18	6	24	0.0468884
ENSG00000092020	PPP2R3C	protein phosphatase 2 regulatory subunit B''gamma	0.0177016	12	12	24	0.0797774
ENSG00000092036	HAUS4	HAUS augmin like complex subunit 4	0.12063	24	6	24	0.261375
ENSG00000092054	MYH7	myosin heavy chain 7	0.0474287	12	6	24	0.144924
ENSG00000092068	SLC7A8	solute carrier family 7 member 8	0.0012267	6	12	24	0.0165763
ENSG00000092094	OSGEP	O-sialoglycoprotein endopeptidase	0.323319	24	12	24	0.497454
ENSG00000092096	SLC22A17	solute carrier family 22 member 17	0.710757	24	6	24	0.84506
ENSG00000092098	RNF31	ring finger protein 31	0.731262	24	6	24	0.860286
ENSG00000092108	SCFD1	sec1 family domain containing 1	0.0604924	12	12	24	0.168451
ENSG00000092140	G2E3	G2/M-phase specific E3 ubiquitin protein ligase	0.00482723	6	12	24	0.0365819
ENSG00000092148	HECTD1	HECT domain E3 ubiquitin protein ligase 1	0.0110951	6	12	24	0.05927
ENSG00000092199	HNRNPC	heterogeneous nuclear ribonucleoprotein C	0.499532	18	12	24	0.671435
ENSG00000092201	SUPT16H	SPT16 homolog, facilitates chromatin remodeling subunit	0.441272	18	12	24	0.618322
ENSG00000092203	TOX4	TOX high mobility group box family member 4	0.0482198	12	12	24	0.146163
ENSG00000092208	GEMIN2	gem nuclear organelle associated protein 2	0.0604924	24	12	24	0.168451
ENSG00000092295	TGM1	transglutaminase 1	0.436401	18	12	24	0.612607
ENSG00000092330	TINF2	TERF1 interacting nuclear factor 2	0.00475075	24	6	24	0.0365819
ENSG00000092421	SEMA6A	semaphorin 6A	0.0762317	6	6	24	0.193914
ENSG00000092439	TRPM7	transient receptor potential cation channel subfamily M member 7	0.0264328	18	6	24	0.101468
ENSG00000092445	TYRO3	TYRO3 protein tyrosine kinase	0.487949	24	12	24	0.66024
ENSG00000092470	WDR76	WD repeat domain 76	0.999363	18	12	24	1
ENSG00000092529	CAPN3	calpain 3	0.305034	6	12	24	0.479457
ENSG00000092531	SNAP23	synaptosome associated protein 23	0.182127	6	12	24	0.343371
ENSG00000092607	TBX15	T-box transcription factor 15	0.0759476	6	12	24	0.1936
ENSG00000092621	PHGDH	phosphoglycerate dehydrogenase	0.223204	24	6	24	0.393182
ENSG00000092758	COL9A3	collagen type IX alpha 3 chain	0.0817209	12	12	24	0.20385
ENSG00000092820	EZR	ezrin	0.766535	18	12	24	0.882402
ENSG00000092841	MYL6	myosin light chain 6	0.526486	24	12	24	0.695931
ENSG00000092847	AGO1	argonaute RISC component 1	0.172221	6	12	24	0.330219
ENSG00000092853	CLSPN	claspin	0.998848	24	12	24	1
ENSG00000092871	RFFL	ring finger and FYVE like domain containing E3 ubiquitin protein ligase	0.00278593	6	6	24	0.026256
ENSG00000092929	UNC13D	unc-13 homolog D	0.348401	18	6	24	0.525878
ENSG00000092931	MFSD11	major facilitator superfamily domain containing 11	0.0344576	18	12	24	0.117977
ENSG00000092964	DPYSL2	dihydropyrimidinase like 2	1.70243e-05	24	6	24	0.00128449
ENSG00000092969	TGFB2	transforming growth factor beta 2	0.000900473	24	6	24	0.0137483
ENSG00000092978	GPATCH2	G-patch domain containing 2	0.0546437	6	12	24	0.157599
ENSG00000093000	NUP50	nucleoporin 50	0.248254	12	12	24	0.417418
ENSG00000093009	CDC45	cell division cycle 45	0.763618	24	12	24	0.880605
ENSG00000093010	COMT	catechol-O-methyltransferase	0.00146327	18	12	24	0.0181862
ENSG00000093072	ADA2	adenosine deaminase 2	0.0352437	12	12	24	0.119886
ENSG00000093144	ECHDC1	ethylmalonyl-CoA decarboxylase 1	0.561353	12	12	24	0.729679
ENSG00000093167	LRRFIP2	LRR binding FLII interacting protein 2	0.0610771	6	12	24	0.168747
ENSG00000093183	SEC22C	SEC22 homolog C, vesicle trafficking protein	0.187722	18	12	24	0.350259
ENSG00000093217	XYLB	xylulokinase	0.692864	12	12	24	0.834408
ENSG00000094631	HDAC6	histone deacetylase 6	0.126435	24	6	24	0.270658
ENSG00000094796	KRT31	keratin 31	0.452627	24	12	24	0.627407
ENSG00000094804	CDC6	cell division cycle 6	0.997847	24	12	24	1
ENSG00000094841	UPRT	uracil phosphoribosyltransferase homolog	0.220428	18	6	24	0.389603
ENSG00000094880	CDC23	cell division cycle 23	0.982798	24	12	24	1
ENSG00000094914	AAAS	aladin WD repeat nucleoporin	0.0262892	24	12	24	0.101342
ENSG00000094916	CBX5	chromobox 5	0.607051	6	12	24	0.76525
ENSG00000094975	SUCO	SUN domain containing ossification factor	0.563298	6	12	24	0.729679
ENSG00000095002	MSH2	mutS homolog 2	0.942545	6	12	24	0.997496
ENSG00000095015	MAP3K1	mitogen-activated protein kinase kinase kinase 1	0.000204445	6	6	24	0.00575341
ENSG00000095059	DHPS	deoxyhypusine synthase	0.0365432	24	6	24	0.123042
ENSG00000095066	HOOK2	hook microtubule tethering protein 2	0.0815265	24	6	24	0.20371
[truncated: 14,550 more rows]

## Sheet: RNAseq Rain PA
ENSEMBL	SYMBOL	Description	pVal	phase	peak.shape	period	pVal.adj
[truncated: 16,229 more rows]

[truncated: 2 more sheets: ChIPseq Rain BSA, ChIPseq Rain PA]
